# Supplementary material for: Multiomic analysis on human cell model of wolfram syndrome reveals changes in mitochondrial morphology and function
Source: Cell Commun Signal. 2021 Nov 20;19:116. doi: 10.1186/s12964-021-00791-2 (PMC8605533; doi:10.1186/s12964-021-00791-2)
Supplement: Supplementary file 2 — Additional file 1: Table S1. List of genes and proteins generated in omics analyses for the project. [file 12964_2021_791_MOESM2_ESM.xlsx]

## Sheet: Transcriptomics
Main Gene	Control 0h	WFS 0h	Control 8h	WFS 8h	FC control 8h vs control 0h	FC WFS 8h vs WFS 0h	FC WFS 8h vs control 8h	FC WFS 0h vs control 0h
OR4F5	3.76	4.42	3.58	4.16	0.952128	0.941176	1.16201	1.17553
SAMD11	5.49	5.75	5.49	6.04	1	1.05043	1.10018	1.04736
KLHL17	7.27	8.12	7.67	7.45	1.05502	0.917488	0.971317	1.11692
PLEKHN1	4.97	4.96	4.99	5.23	1.00402	1.05444	1.0481	0.997988
ISG15	5.93	5.76	5.92	6.05	0.998314	1.05035	1.02196	0.971332
AGRN	10.63	11.35	10.99	10.79	1.03387	0.950661	0.981802	1.06773
LINC01342	5.27	4.61	5.25	4.52	0.996205	0.980477	0.860952	0.874763
TTLL10	5.98	6.64	6.79	7.43	1.13545	1.11898	1.09426	1.11037
B3GALT6	7.05	7.98	8.57	7.68	1.2156	0.962406	0.896149	1.13191
SCNN1D	4.23	4.9	4.58	4.61	1.08274	0.940816	1.00655	1.15839
PUSL1	8.58	8.34	7.84	8.16	0.913753	0.978417	1.04082	0.972028
CPTP	6.29	6.48	5.69	5.29	0.90461	0.816358	0.929701	1.03021
TAS1R3	3.88	4.08	3.53	4.42	0.909794	1.08333	1.25212	1.05155
TMEM88B	3.19	3.24	3.53	3.31	1.10658	1.0216	0.937677	1.01567
VWA1	7.65	7.89	8.71	8.11	1.13856	1.02788	0.931114	1.03137
ATAD3C	5.17	4.88	6.1	6.17	1.17988	1.26434	1.01148	0.943907
MIB2	6.33	6.42	6.01	6.12	0.949447	0.953271	1.0183	1.01422
CALML6	5.25	5.37	5.41	5.68	1.03048	1.05773	1.04991	1.02286
GABRD	4.11	3.59	3.58	3.31	0.871046	0.922006	0.924581	0.873479
PRKCZ	11.46	10.87	11.78	11.44	1.02792	1.05244	0.971138	0.948517
SKI	9.01	7.72	7.86	7.19	0.872364	0.931347	0.914758	0.856826
RER1	9.49	9.45	9.89	9.75	1.04215	1.03175	0.985844	0.995785
FAM213B	9.03	9.48	9.38	8.9	1.03876	0.938819	0.948827	1.04983
ACTRT2	4.99	4.47	4.2	4.57	0.841683	1.02237	1.0881	0.895792
PRDM16	7.23	5.23	5.73	5.56	0.792531	1.0631	0.970332	0.723375
ARHGEF16	6.69	6.97	6.9	7.24	1.03139	1.03874	1.04928	1.04185
TPRG1L	9.53	9.02	8.68	9.22	0.910808	1.02217	1.06221	0.946485
TP73	4.98	4.89	4.48	4.75	0.899598	0.97137	1.06027	0.981928
CCDC27	3.79	3.73	3.85	3.23	1.01583	0.865952	0.838961	0.984169
SMIM1	6.61	7.12	6.29	7.27	0.951589	1.02107	1.1558	1.07716
DFFB	5.8	6.29	4.85	5.21	0.836207	0.828299	1.07423	1.08448
AJAP1	4.65	3.6	5.89	4.02	1.26667	1.11667	0.682513	0.774194
KCNAB2	8.09	7.33	7.6	7.66	0.939431	1.04502	1.00789	0.906057
RNF207	6.05	6.7	5.67	6.46	0.93719	0.964179	1.13933	1.10744
LINC00337	8.02	7.51	8.33	7.57	1.03865	1.00799	0.908764	0.936409
HES3	8.4	8.48	8.08	8.65	0.961905	1.02005	1.07054	1.00952
ESPN	8.17	8.33	8.69	8.68	1.06365	1.04202	0.998849	1.01958
TAS1R1	5.48	4.45	4.56	4.63	0.832117	1.04045	1.01535	0.812044
ZBTB48	4.51	4.09	4.11	4.81	0.911308	1.17604	1.17032	0.906874
PHF13	10.44	9.8	9.74	9.39	0.93295	0.958163	0.964066	0.938697
THAP3	6.1	5.04	5	4.83	0.819672	0.958333	0.966	0.82623
CAMTA1	14.35	14.02	13.82	14.13	0.963066	1.00785	1.02243	0.977003
VAMP3	10.3	8.51	8.05	7.64	0.781553	0.897767	0.949068	0.826214
PER3	11.07	9.58	10.08	10.16	0.910569	1.06054	1.00794	0.865402
PARK7	14.85	13.95	13.54	13.59	0.911785	0.974194	1.00369	0.939394
SLC45A1	4.44	4.56	4.84	4.4	1.09009	0.964912	0.909091	1.02703
CA6	4.49	4.06	5.06	4.53	1.12695	1.11576	0.895257	0.904232
H6PD	8.74	7.34	7.4	6.53	0.846682	0.889646	0.882432	0.839817
SPSB1	7.62	7.06	6.72	7.59	0.88189	1.07507	1.12946	0.926509
SLC25A33	9.78	8.5	9.48	8.31	0.969325	0.977647	0.876582	0.869121
TMEM201	9.53	10.06	9.63	9.39	1.01049	0.9334	0.975078	1.05561
PIK3CD	8.05	6.8	6.99	7.48	0.868323	1.1	1.0701	0.84472
NMNAT1	8.04	6.32	7.01	5.86	0.871891	0.927215	0.835949	0.78607
RBP7	5.24	4.62	4.84	5.32	0.923664	1.15152	1.09917	0.881679
UBE4B	12.74	11.9	12.21	11.65	0.958399	0.978992	0.954136	0.934066
KIF1B	11.22	11.27	11.14	11.12	0.99287	0.98669	0.998205	1.00446
PGD	12.19	10.71	10.39	10.04	0.852338	0.937442	0.966314	0.878589
APITD1-CORT	7.72	7.84	8.06	8.68	1.04404	1.10714	1.07692	1.01554
PEX14	10.29	9.22	8.78	8.22	0.853256	0.89154	0.936219	0.896016
TARDBP	14.73	14.55	13.57	13.32	0.921249	0.915464	0.981577	0.98778
ANGPTL7	4.85	4.65	4.34	4.54	0.894845	0.976344	1.04608	0.958763
UBIAD1	12.62	12.51	12.32	11.3	0.976228	0.903277	0.917208	0.991284
PTCHD2	7.11	5.91	6.25	5.7	0.879044	0.964467	0.912	0.831224
FBXO44	9.32	9.49	8.48	8.38	0.909871	0.883035	0.988208	1.01824
FBXO6	6.58	6.43	6.61	6.92	1.00456	1.07621	1.0469	0.977204
DRAXIN	10.25	8.87	9.69	9.96	0.945366	1.12289	1.02786	0.865366
AGTRAP	9.62	10.2	10.54	9.32	1.09563	0.913725	0.88425	1.06029
C1orf167	4.73	4.85	4.28	4.85	0.904863	1	1.13318	1.02537
PLOD1	11.28	11.21	11.85	10.5	1.05053	0.936664	0.886076	0.993794
MFN2	11.16	9.8	10.3	10.64	0.922939	1.08571	1.03301	0.878136
MIIP	11.35	10.46	10.26	10.64	0.903965	1.01721	1.03704	0.921586
TNFRSF8	7.86	7.63	7.83	7.36	0.996183	0.964613	0.939974	0.970738
TNFRSF1B	6.26	6.96	6.85	6.92	1.09425	0.994253	1.01022	1.11182
VPS13D	8.9	8.35	7.34	6.61	0.824719	0.791617	0.900545	0.938202
AADACL4	3.52	3.54	3.7	3.28	1.05114	0.926554	0.886486	1.00568
AADACL3	4.88	4.42	5.16	4.89	1.05738	1.10633	0.947674	0.905738
C1orf158	3.28	3.51	3.46	3.8	1.05488	1.08262	1.09827	1.07012
PRAMEF12	4.41	4.18	4.64	4.01	1.05215	0.95933	0.864224	0.947846
PRAMEF1	3.4	2.87	3.09	3.51	0.908824	1.223	1.13592	0.844118
PRAMEF9	4.86	4.8	4.31	4.58	0.886831	0.954167	1.06265	0.987654
PRAMEF16	3.53	4.03	4.35	3.29	1.23229	0.816377	0.756322	1.14164
PRAMEF20	3.96	4.11	4.38	4.37	1.10606	1.06326	0.997717	1.03788
PDPN	11.7	11.92	11.25	12.11	0.961538	1.01594	1.07644	1.0188
PRDM2	10.41	10.38	9.92	9.97	0.95293	0.960501	1.00504	0.997118
KAZN	7.83	6.65	5.32	6.43	0.679438	0.966917	1.20865	0.849298
TMEM51	7.54	7.07	6.78	6.64	0.899204	0.93918	0.979351	0.937666
EFHD2	8.5	8.52	8.31	8.92	0.977647	1.04695	1.07341	1.00235
CTRC	3.88	4.04	3.95	3.84	1.01804	0.950495	0.972152	1.04124
DNAJC16	10.07	11.5	11.92	11.72	1.18371	1.01913	0.983221	1.14201
RSC1A1	10.69	10.63	11.09	10.24	1.03742	0.963311	0.923354	0.994387
PLEKHM2	10.73	9.58	9.53	9.3	0.888164	0.970772	0.975866	0.892824
SLC25A34	7.69	7.81	7.62	8.17	0.990897	1.04609	1.07218	1.0156
TMEM82	4.5	4.41	4.71	4.46	1.04667	1.01134	0.946921	0.98
FBLIM1	6.57	6.77	6.81	6.73	1.03653	0.994092	0.988253	1.03044
SPEN	11.85	11.55	11.97	11.27	1.01013	0.975758	0.94152	0.974684
C1orf64	4.47	5.11	4.92	4.63	1.10067	0.906067	0.941057	1.14318
CLCNKB	7.52	7.44	7.04	6.83	0.93617	0.918011	0.97017	0.989362
NECAP2	7.71	7.92	7.53	7.69	0.976654	0.97096	1.02125	1.02724
FAM231B	4.66	4.27	4.46	4.76	0.957082	1.11475	1.06726	0.916309
FAM231C	6.92	7.46	7.16	7.85	1.03468	1.05228	1.09637	1.07803
PADI1	5.29	5.58	5.64	5.81	1.06616	1.04122	1.03014	1.05482
PADI6	5.18	4.62	5.33	5.01	1.02896	1.08442	0.939962	0.891892
ARHGEF10L	8.01	7.13	6.86	6.1	0.856429	0.85554	0.889213	0.890137
ACTL8	4.56	5.31	5.6	5.42	1.22807	1.02072	0.967857	1.16447
IGSF21	9.37	9.07	8.29	8.18	0.884739	0.901874	0.986731	0.967983
KLHDC7A	4.88	5.76	7.16	5.99	1.46721	1.03993	0.836592	1.18033
PAX7	5.51	7.17	5.71	7.82	1.0363	1.09066	1.36953	1.30127
MRTO4	8.93	8.5	8.29	9.1	0.928331	1.07059	1.09771	0.951848
PQLC2	9.8	10.51	10.58	10.42	1.07959	0.991437	0.984877	1.07245
HTR6	4.53	3.54	3.46	3.57	0.763797	1.00847	1.03179	0.781457
OTUD3	9.85	9.31	8.09	8.58	0.82132	0.92159	1.06057	0.945178
PLA2G5	6.27	6.09	6.51	6.71	1.03828	1.10181	1.03072	0.971292
PLA2G2F	4.8	5.24	5.17	5.72	1.07708	1.0916	1.10638	1.09167
UBXN10	4.27	4.12	5.53	4.66	1.29508	1.13107	0.842676	0.964871
VWA5B1	7.15	6.66	6.2	6.46	0.867133	0.96997	1.04194	0.931469
FAM43B	3.93	3.59	3.15	3.75	0.801527	1.04457	1.19048	0.913486
CDA	5.65	4.2	5.25	4.33	0.929204	1.03095	0.824762	0.743363
PINK1	7.55	6.92	5.8	6.65	0.768212	0.960983	1.14655	0.916556
NBPF3	7.32	6.85	7.17	6.98	0.979508	1.01898	0.973501	0.935792
ALPL	12.57	13.38	12.82	11.85	1.01989	0.88565	0.924337	1.06444
LDLRAD2	7.26	7.4	7.66	7.57	1.0551	1.02297	0.988251	1.01928
CELA3B	4.65	4.99	4.71	5.37	1.0129	1.07615	1.14013	1.07312
CELA3A	3.6	3.81	3.6	4.39	1	1.15223	1.21944	1.05833
CDC42	14.84	13.99	13.26	13.59	0.893531	0.971408	1.02489	0.942722
ZBTB40	8.83	8.87	7.29	7.25	0.825595	0.817362	0.994513	1.00453
EPHA8	5.01	4.2	4.51	4.17	0.9002	0.992857	0.924612	0.838323
C1QA	4.62	4.52	4.24	4.51	0.917749	0.997788	1.06368	0.978355
C1QC	5.28	5.58	5.69	6.32	1.07765	1.13262	1.11072	1.05682
C1QB	5.09	4.92	3.92	4.77	0.770138	0.969512	1.21684	0.966601
EPHB2	9.34	9.64	9.46	7.97	1.01285	0.826763	0.842495	1.03212
KDM1A	14.73	14.5	13.57	13.37	0.921249	0.922069	0.985262	0.984386
ZNF436-AS1	5.74	6.19	6.22	5.79	1.08362	0.93538	0.930868	1.0784
RPL11	16.52	15.59	15.23	15.16	0.921913	0.972418	0.995404	0.943705
TCEB3	10.04	8.14	8.31	8.5	0.827689	1.04423	1.02286	0.810757
PITHD1	12.11	11.27	11.92	11.61	0.98431	1.03017	0.973993	0.930636
LYPLA2	13.21	12.76	11.71	11.37	0.88645	0.891066	0.970965	0.965935
PNRC2	13.91	12.77	11.94	11.48	0.858375	0.898982	0.961474	0.918045
GRHL3	5.21	7.91	8.29	8.14	1.59117	1.02908	0.981906	1.51823
NIPAL3	6.3	5.98	5.99	6.44	0.950794	1.07692	1.07513	0.949206
RCAN3	8.38	5.35	5.18	4.81	0.618138	0.899065	0.928571	0.638425
NCMAP	5.4	5.31	5.98	6.54	1.10741	1.23164	1.09365	0.983333
CLIC4	14.23	13.42	13.91	14.06	0.977512	1.04769	1.01078	0.943078
RHD	4.54	4.23	4.09	3.82	0.900881	0.903073	0.933985	0.931718
TMEM50A	14.3	14.17	13.86	13.41	0.969231	0.946366	0.967532	0.990909
TMEM57	8.8	9.11	10.22	8.9	1.16136	0.976948	0.870841	1.03523
LDLRAP1	8.23	8.11	7.03	7.25	0.854192	0.893958	1.03129	0.985419
MAN1C1	7.44	6.47	6.37	6.49	0.856183	1.00309	1.01884	0.869624
EXTL1	5.24	5.23	4.97	4.9	0.948473	0.936902	0.985915	0.998092
PDIK1L	7.99	7.37	7.66	7.04	0.958698	0.955224	0.91906	0.922403
FAM110D	3.64	3.7	4.16	3.76	1.14286	1.01622	0.903846	1.01648
ZNF593	7.84	6.58	7.2	7.21	0.918367	1.09574	1.00139	0.839286
CNKSR1	7.1	5.47	7.57	7.04	1.0662	1.28702	0.929987	0.770423
CATSPER4	4.14	3.68	3.76	3.24	0.908213	0.880435	0.861702	0.888889
CEP85	9.53	7.98	7.07	6.99	0.741868	0.87594	0.988685	0.837356
SH3BGRL3	12.59	11.57	9.86	9.98	0.783161	0.862576	1.01217	0.918983
CD52	9.71	6.86	6.38	5.5	0.657055	0.801749	0.862069	0.706488
LIN28A	15.11	14.54	15.14	15.17	1.00199	1.04333	1.00198	0.962277
DHDDS	10.47	10.38	11.42	11.14	1.09074	1.07322	0.975482	0.991404
HMGN2	14.66	14.1	14.19	14.53	0.96794	1.0305	1.02396	0.961801
ARID1A	13.99	13.1	12.44	12.66	0.889207	0.966412	1.01768	0.936383
PIGV	5.94	5.99	6.88	4.84	1.15825	0.808013	0.703488	1.00842
ZDHHC18	12.91	12.08	11.14	10.99	0.862897	0.909768	0.986535	0.935709
SFN	7.85	6.86	6.5	7.31	0.828025	1.0656	1.12462	0.873885
NUDC	11.48	10.87	10.32	11.03	0.898955	1.01472	1.0688	0.946864
TRNP1	6.35	7.07	7.01	6.62	1.10394	0.936351	0.944365	1.11339
WDTC1	10.3	9.49	8.84	7.92	0.858252	0.834563	0.895928	0.921359
TMEM222	9.02	9.24	10.31	9.31	1.14302	1.00758	0.903007	1.02439
SYTL1	4.68	4.93	5.46	4.8	1.16667	0.973631	0.879121	1.05342
GPR3	11.63	9.88	8.6	7.93	0.739467	0.802632	0.922093	0.849527
FAM76A	9.01	7.99	8.52	9.1	0.945616	1.13892	1.06808	0.886792
STX12	8.67	7.76	8.25	9.25	0.951557	1.19201	1.12121	0.89504
PPP1R8	9.66	8.52	7.99	8.91	0.827122	1.04577	1.11514	0.881988
THEMIS2	4.98	5.08	5.1	4.94	1.0241	0.972441	0.968627	1.02008
SMPDL3B	8.13	10.97	11.17	10.56	1.37392	0.962625	0.945389	1.34932
XKR8	9.1	7.88	7.78	7.35	0.854945	0.932741	0.94473	0.865934
ATPIF1	12.79	11.52	11.69	11.9	0.913995	1.03299	1.01796	0.900704
SESN2	9.19	8.45	11.52	10.61	1.25354	1.25562	0.921007	0.919478
MED18	6.54	7.56	6.61	7.32	1.0107	0.968254	1.10741	1.15596
PHACTR4	12.47	11.48	10.02	10.92	0.803528	0.95122	1.08982	0.920609
RCC1	9.51	9.18	7.8	8.08	0.820189	0.880174	1.0359	0.9653
TRNAU1AP	8.66	8.14	8.3	8.02	0.95843	0.985258	0.966265	0.939954
RAB42	5.94	6.13	5.27	6.01	0.887205	0.980424	1.14042	1.03199
GMEB1	11.33	10.08	7.86	8.21	0.693733	0.814484	1.04453	0.889673
YTHDF2	13.09	12.28	12.48	12.09	0.9534	0.984528	0.96875	0.938121
OPRD1	5.77	5.88	6.59	6.11	1.14211	1.03912	0.927162	1.01906
EPB41	12.97	11.83	12.07	12.51	0.930609	1.05748	1.03645	0.912105
PTPRU	10.09	11.8	11.68	10.79	1.15758	0.914407	0.923801	1.16947
ZCCHC17	10.83	10.24	10.19	10.37	0.940905	1.0127	1.01766	0.945522
SERINC2	11.19	11.31	10.89	8.95	0.97319	0.791335	0.821855	1.01072
LINC01225	6.99	6.68	6.77	6.02	0.968526	0.901198	0.889217	0.955651
TINAGL1	7.34	7.38	6.35	6.84	0.865123	0.926829	1.07717	1.00545
HCRTR1	4.7	5.49	4.64	4.8	0.987234	0.874317	1.03448	1.16809
KHDRBS1	14	13.63	12.48	12.81	0.891429	0.939839	1.02644	0.973571
TMEM39B	9.3	8.39	9.66	8.99	1.03871	1.07151	0.930642	0.902151
KPNA6	13.17	12.08	11.92	11.44	0.905087	0.94702	0.959732	0.917236
TXLNA	9.93	9.06	9.77	10.63	0.983887	1.17329	1.08802	0.912387
CCDC28B	8.26	6.39	5.44	6.82	0.658596	1.06729	1.25368	0.773608
IQCC	6.49	6.1	6.49	6.55	1	1.07377	1.00924	0.939908
DCDC2B	4.93	5.22	4.93	5.11	1	0.978927	1.03651	1.05882
EIF3I	12.41	11.23	10.72	10.58	0.86382	0.942119	0.98694	0.904915
FAM167B	5.2	5.35	5.34	5.81	1.02692	1.08598	1.08801	1.02885
LCK	9.93	7.96	6.9	6.11	0.694864	0.767588	0.885507	0.801611
HDAC1	12.28	11.06	11.77	11.78	0.958469	1.0651	1.00085	0.900651
RBBP4	13.15	12.22	12.49	12.79	0.94981	1.04664	1.02402	0.929278
KIAA1522	7.16	7.6	6.96	8.49	0.972067	1.11711	1.21983	1.06145
S100PBP	10.79	9.79	10.06	9.98	0.932345	1.01941	0.992048	0.907322
HPCA	7.44	7.09	6.74	7.57	0.905914	1.0677	1.12315	0.952957
AZIN2	4.25	4.49	4.77	4.03	1.12235	0.89755	0.844864	1.05647
ZNF362	9.44	8.52	7.17	7.64	0.759534	0.896714	1.06555	0.902542
ZSCAN20	5.93	6.25	5.9	6.07	0.994941	0.9712	1.02881	1.05396
HMGB4	3.77	3.92	3.23	3.22	0.856764	0.821429	0.996904	1.03979
C1orf94	5.64	7.01	7.78	7.36	1.37943	1.04993	0.946015	1.24291
GJB5	4.93	5.05	5.17	5.34	1.04868	1.05743	1.03288	1.02434
GJB4	4.19	5.09	5.86	5.64	1.39857	1.10806	0.962457	1.2148
GJB3	4.07	3.7	3.83	4.29	0.941032	1.15946	1.1201	0.909091
GJA4	4.84	4.97	5.01	4.41	1.03512	0.887324	0.88024	1.02686
ZMYM1	11.72	10.73	10.4	9.7	0.887372	0.904007	0.932692	0.915529
ZMYM4	12.92	12.58	12.07	12.44	0.934211	0.988871	1.03065	0.973684
NCDN	7.08	6.54	7.11	6.02	1.00424	0.920489	0.846695	0.923729
TFAP2E	4.38	3.83	3.68	4.35	0.840183	1.13577	1.18207	0.874429
AGO4	8.6	7.25	7.61	6.73	0.884884	0.928276	0.884363	0.843023
AGO1	12.46	11.48	10.52	9.78	0.844302	0.851916	0.929658	0.921348
AGO3	10.97	9.49	9.12	8.56	0.831358	0.902002	0.938596	0.865087
TEKT2	4.09	3.87	3.94	4.54	0.963325	1.17313	1.15228	0.94621
ADPRHL2	7.04	7.54	6.85	7.02	0.973011	0.931034	1.02482	1.07102
MAP7D1	11.95	11.26	11.73	11.8	0.98159	1.04796	1.00597	0.942259
THRAP3	12.49	12.15	11.59	11.8	0.927942	0.971193	1.01812	0.972778
ZC3H12A	8.81	7.56	7.49	7.03	0.85017	0.929894	0.938585	0.858116
DNALI1	9.98	9.03	9.52	9.93	0.953908	1.09967	1.04307	0.90481
CDCA8	11.66	9.63	8.9	9.03	0.763293	0.937695	1.01461	0.825901
MANEAL	7.99	6.99	7.88	7.55	0.986233	1.08011	0.958122	0.874844
C1orf122	5.72	5.92	6.41	5.89	1.12063	0.994932	0.918877	1.03497
UTP11L	10.85	10.32	10.37	11.01	0.95576	1.06686	1.06172	0.951152
AKIRIN1	11.77	10.87	12.34	12.09	1.04843	1.11224	0.979741	0.923534
NDUFS5	14.52	14.48	12.78	13.86	0.880165	0.957182	1.08451	0.997245
MACF1	14.93	15.34	14.62	14.68	0.979236	0.956975	1.0041	1.02746
BMP8A	3.69	4.27	4.23	4.06	1.14634	0.95082	0.959811	1.15718
OXCT2P1	6.39	6.3	7.09	7.24	1.10955	1.14921	1.02116	0.985915
PPIE	9.7	9.17	9.14	9.03	0.942268	0.984733	0.987965	0.945361
MFSD2A	10.51	11	10.97	10.68	1.04377	0.970909	0.973564	1.04662
CAP1	14.42	13.48	13.51	12.79	0.936893	0.948813	0.946706	0.934813
RLF	10.32	9.64	10.32	9.86	1	1.02282	0.955426	0.934109
TMCO2	3.62	4.32	3.83	3.42	1.05801	0.791667	0.89295	1.19337
ZMPSTE24	9.41	11.35	12.7	11.53	1.34963	1.01586	0.907874	1.20616
SMAP2	7.22	6.88	7.83	7.87	1.08449	1.1439	1.00511	0.952909
ZFP69B	7.94	8.04	9.02	8.18	1.13602	1.01741	0.906874	1.01259
ZFP69	6.71	5.94	6.02	5.96	0.897168	1.00337	0.990033	0.885246
EXO5	5.44	6	6.16	6.81	1.13235	1.135	1.10552	1.10294
ZNF684	9.68	8.19	7.44	7.53	0.768595	0.919414	1.0121	0.846074
NFYC	11.71	11.26	11.57	12.19	0.988044	1.08259	1.05359	0.961571
KCNQ4	6.82	5.71	5.32	5.16	0.780059	0.903678	0.969925	0.837243
CTPS1	11.93	11.18	11.2	11.12	0.93881	0.994633	0.992857	0.937133
FOXO6	5.83	6.49	6.16	6.53	1.0566	1.00616	1.06006	1.11321
GUCA2B	4.6	4.59	4.8	4.82	1.04348	1.05011	1.00417	0.997826
RIMKLA	7.56	7.52	7.49	7.34	0.990741	0.976064	0.979973	0.994709
PPIH	10.12	9.39	8.81	8.81	0.870553	0.938232	1	0.927866
YBX1	16.88	16.37	15.75	16.38	0.933057	1.00061	1.04	0.969787
ERMAP	7.34	6.45	6.75	6.72	0.919619	1.04186	0.995556	0.878747
ZNF691	7.44	7.26	7.05	7.69	0.947581	1.05923	1.09078	0.975806
CFAP57	4.08	3.25	3.3	2.84	0.808824	0.873846	0.860606	0.796569
TMEM125	5.95	6.18	7.64	6.91	1.28403	1.11812	0.90445	1.03866
TIE1	6.52	6.23	6.47	6.67	0.992331	1.07063	1.03091	0.955521
MPL	3.16	3.3	3.15	3.23	0.996835	0.978788	1.0254	1.0443
CDC20	13.52	11.98	12.1	10.52	0.89497	0.87813	0.869421	0.886095
SZT2	9.67	9.75	9.42	9.18	0.974147	0.941538	0.974522	1.00827
PTPRF	11.74	12.78	12.84	12.3	1.0937	0.962441	0.957944	1.08859
KDM4A	10.77	10.02	10.17	10.3	0.94429	1.02794	1.01278	0.930362
ST3GAL3	10.33	8.93	8.83	7.43	0.854792	0.832027	0.84145	0.864472
ARTN	6.63	6.72	6.89	7.17	1.03922	1.06696	1.04064	1.01357
IPO13	7.4	7.78	8.31	7.64	1.12297	0.982005	0.919374	1.05135
DPH2	9.99	9.08	9.68	9.5	0.968969	1.04626	0.981405	0.908909
ATP6V0B	10.86	10.43	12.4	10.89	1.1418	1.0441	0.878226	0.960405
B4GALT2	12.5	11.47	11.89	10.83	0.9512	0.944202	0.910849	0.9176
CCDC24	7.3	7.13	7.17	7.18	0.982192	1.00701	1.00139	0.976712
KLF17	3.96	5.18	4.88	4.47	1.23232	0.862934	0.915984	1.30808
DMAP1	8.36	7.23	8.16	7.04	0.976077	0.973721	0.862745	0.864833
RNF220	12.91	11.99	11.49	10.92	0.890008	0.910759	0.950392	0.928737
C1orf228	5.24	5.9	5.41	5.6	1.03244	0.949153	1.03512	1.12595
KIF2C	12.81	10.85	10.76	11.47	0.839969	1.05714	1.06599	0.846995
RPS8	15.7	15.31	15.09	15.28	0.961146	0.99804	1.01259	0.975159
PLK3	6.98	6.51	6.09	6.8	0.872493	1.04455	1.11658	0.932665
BTBD19	4.26	4.3	4.64	4.87	1.0892	1.13256	1.04957	1.00939
UROD	10.87	9.79	9.36	8.89	0.861086	0.908069	0.949786	0.900644
HPDL	6.2	6.18	6.45	5.86	1.04032	0.94822	0.908527	0.996774
TOE1	8.67	8.65	9.84	9.05	1.13495	1.04624	0.919715	0.997693
MMACHC	9.05	8.46	8.06	7.86	0.890608	0.929078	0.975186	0.934807
AKR1A1	11.85	10.75	10.2	10.64	0.860759	0.989767	1.04314	0.907173
NASP	14.39	14.29	12.94	12.28	0.899236	0.859342	0.948995	0.993051
TMEM69	12.1	11.74	10.57	10.08	0.873554	0.858603	0.953642	0.970248
MAST2	9.64	9.41	8.91	9.26	0.924274	0.98406	1.03928	0.976141
TSPAN1	4.52	5.01	5.07	4.8	1.12168	0.958084	0.946746	1.10841
LURAP1	8.53	7.02	7.01	7.12	0.821805	1.01425	1.01569	0.822978
RAD54L	10.53	10.36	9.49	9.54	0.901235	0.920849	1.00527	0.983856
UQCRH	12.01	10.86	10.1	10.6	0.840966	0.976059	1.0495	0.904246
NSUN4	10.48	9.44	10.21	9.27	0.974237	0.981992	0.907933	0.900763
FAAH	4.45	5.53	5.3	5.33	1.19101	0.963834	1.00566	1.2427
DMBX1	5.02	5.91	5.59	6.42	1.11355	1.08629	1.14848	1.17729
TEX38	4.44	5.54	4.68	5.09	1.05405	0.918773	1.08761	1.24775
CYP4X1	5.26	5.7	5.6	4.38	1.06464	0.768421	0.782143	1.08365
CYP4Z1	5.54	5.98	4.45	5.33	0.803249	0.891304	1.19775	1.07942
CYP4A22	3.27	3.42	3.61	3.89	1.10398	1.13743	1.07756	1.04587
CMPK1	11.55	10.02	8.69	9	0.752381	0.898204	1.03567	0.867532
FOXE3	6.03	5.63	5.81	6.34	0.963516	1.12611	1.09122	0.933665
FOXD2	3.11	3	2.7	2.82	0.868167	0.94	1.04444	0.96463
SLC5A9	3.19	4.18	3.47	4.15	1.08777	0.992823	1.19597	1.31034
ELAVL4	6.18	6.13	3.83	5.28	0.619741	0.861338	1.37859	0.991909
CDKN2C	3.94	3.86	4.25	4.18	1.07868	1.0829	0.983529	0.979695
C1orf185	4.96	4.51	4.07	4.81	0.820565	1.06652	1.18182	0.909274
RNF11	11.42	9.72	9.16	8.8	0.802102	0.90535	0.960699	0.851138
OSBPL9	12.98	12.01	11.97	12.57	0.922188	1.04663	1.05013	0.92527
BTF3L4	12.9	12.5	12.54	12.44	0.972093	0.9952	0.992026	0.968992
ZFYVE9	9.86	8.92	10.15	9.97	1.02941	1.11771	0.982266	0.904665
PRPF38A	12.43	11.54	12.11	11.95	0.974256	1.03553	0.986788	0.928399
GPX7	8.62	8.2	8	7.86	0.928074	0.958537	0.9825	0.951276
FAM159A	4.27	4.08	4.14	4.62	0.969555	1.13235	1.11594	0.955504
ZYG11B	10.67	9.05	8.65	7.72	0.810684	0.853039	0.892486	0.848172
ZYG11A	4.81	5.2	5.76	5.17	1.19751	0.994231	0.897569	1.08108
SCP2	12.12	10.83	10.04	9.75	0.828383	0.900277	0.971116	0.893564
PODN	5.94	6.7	6.69	7.43	1.12626	1.10896	1.11061	1.12795
CPT2	8.82	8	8.41	7.82	0.953515	0.9775	0.929845	0.907029
DMRTB1	4.09	4.2	4.63	4.18	1.13203	0.995238	0.902808	1.02689
DIO1	3.63	4.26	4.23	3.72	1.16529	0.873239	0.879433	1.17355
LRRC42	10.54	9.59	9.35	9.19	0.887097	0.95829	0.982888	0.909867
TCEANC2	7.92	6.41	6.14	5.9	0.775253	0.920437	0.960912	0.809343
MRPL37	13.22	12.32	11.97	11.11	0.905446	0.901786	0.928154	0.931921
ACOT11	4.33	5.08	3.89	4.8	0.898383	0.944882	1.23393	1.17321
MROH7	4.76	5.48	4.98	4.73	1.04622	0.863139	0.949799	1.15126
LEXM	4.19	4.33	3.75	4.81	0.894988	1.11085	1.28267	1.03341
TMEM61	6.56	5.84	6.14	6.29	0.935976	1.07705	1.02443	0.890244
BSND	4.54	4.52	4.63	5.06	1.01982	1.11947	1.09287	0.995595
PCSK9	7.75	7.32	6.44	6.4	0.830968	0.874317	0.993789	0.944516
PRKAA2	8.65	8.08	9.07	8.51	1.04855	1.05322	0.938258	0.934104
C8A	4.11	4.33	3.77	3.64	0.917275	0.840647	0.965517	1.05353
FGGY	8.36	7.08	7.46	6.92	0.892344	0.977401	0.927614	0.84689
HOOK1	11.28	11.17	11.43	11.42	1.0133	1.02238	0.999125	0.990248
NFIA	10.47	7.13	5.91	7.29	0.56447	1.02244	1.2335	0.680993
INADL	9.62	10.69	9.97	10.87	1.03638	1.01684	1.09027	1.11123
L1TD1	13.49	14.51	14	14.5	1.03781	0.999311	1.03571	1.07561
USP1	11.75	11.12	12.02	10.75	1.02298	0.966727	0.894343	0.946383
ANGPTL3	4.21	4.58	4.72	5.29	1.12114	1.15502	1.12076	1.08789
ATG4C	10.55	9.41	9.24	9.64	0.875829	1.02444	1.04329	0.891943
FOXD3	5.22	5.08	4.96	4.79	0.950192	0.942913	0.965726	0.97318
ALG6	10.51	10.77	9.76	10.89	0.928639	1.01114	1.11578	1.02474
EFCAB7	6.31	5.16	5.12	5.97	0.81141	1.15698	1.16602	0.81775
PGM1	10.49	9.03	8	8.63	0.762631	0.955703	1.07875	0.86082
ROR1	15.38	15.73	16.51	15.96	1.07347	1.01462	0.966687	1.02276
UBE2U	4.44	4.58	4.34	3.6	0.977477	0.786026	0.829493	1.03153
CACHD1	12.41	12.73	14.3	12.98	1.1523	1.01964	0.907692	1.02579
RAVER2	11.66	10.77	10.54	10.44	0.903945	0.969359	0.990512	0.923671
AK4	12.97	11.47	9.3	10.73	0.717039	0.935484	1.15376	0.884348
DNAJC6	5.75	5.73	6.57	6.27	1.14261	1.09424	0.954338	0.996522
LEPR	10.34	10.14	9.65	9.43	0.933269	0.92998	0.977202	0.980658
PDE4B	7.12	6.66	5.49	5.97	0.771067	0.896396	1.08743	0.935393
SGIP1	7.77	8.53	7.55	8.87	0.971686	1.03986	1.17483	1.09781
TCTEX1D1	6.12	5.95	4.65	4.58	0.759804	0.769748	0.984946	0.972222
MIER1	11.33	10.5	9.5	10.61	0.838482	1.01048	1.11684	0.926743
IL23R	3.8	3.7	3.7	4.82	0.973684	1.3027	1.3027	0.973684
IL12RB2	5.89	6.43	7.29	7.18	1.23769	1.11664	0.984911	1.09168
GADD45A	9.74	8.72	10.15	10.3	1.04209	1.18119	1.01478	0.895277
LRRC7	4.01	4.06	3.96	4.49	0.987531	1.10591	1.13384	1.01247
SRSF11	14.42	13.92	13.27	13.1	0.92025	0.941092	0.987189	0.965326
HHLA3	9.82	6.9	6.79	6.91	0.691446	1.00145	1.01767	0.702648
CTH	8.14	7.65	10.3	9.45	1.26536	1.23529	0.917476	0.939803
TYW3	8.69	10.07	9.78	9.63	1.12543	0.956306	0.984663	1.1588
LHX8	5.8	7.37	7.65	8.64	1.31897	1.17232	1.12941	1.27069
MSH4	3.65	3.15	3.82	3.7	1.04658	1.1746	0.968586	0.863014
ST6GALNAC3	11.24	10.48	9.82	9.42	0.873665	0.898855	0.959267	0.932384
ST6GALNAC5	9.55	7.87	6.37	5.71	0.667016	0.72554	0.896389	0.824084
AK5	9.15	8.25	7.72	8.8	0.843716	1.06667	1.1399	0.901639
FAM73A	8.49	8.5	8.9	9.05	1.04829	1.06471	1.01685	1.00118
NEXN	9.25	7.94	9.47	10.39	1.02378	1.30856	1.09715	0.858378
PTGFR	3.99	4.38	3.82	4.5	0.957393	1.0274	1.17801	1.09774
IFI44L	3.86	3.93	3.53	3.4	0.914508	0.86514	0.963173	1.01813
IFI44	4.64	4.8	4.3	4.91	0.926724	1.02292	1.14186	1.03448
ADGRL2	13.16	13.48	13.74	13.09	1.04407	0.971068	0.952693	1.02432
PRKACB	10.27	10.06	9.81	9.34	0.955209	0.928429	0.95209	0.979552
SAMD13	5.43	6	5.6	5.78	1.03131	0.963333	1.03214	1.10497
DNASE2B	4.44	4.06	4.71	4.87	1.06081	1.19951	1.03397	0.914414
RPF1	11.14	10.05	10.37	11.38	0.93088	1.13234	1.0974	0.902154
SPATA1	5.3	4.25	4.46	4.97	0.841509	1.16941	1.11435	0.801887
WDR63	5.12	5.25	5.08	5.92	0.992188	1.12762	1.16535	1.02539
CYR61	12.21	10.3	12.21	10.51	1	1.02039	0.86077	0.843571
CLCA2	3.32	3.52	3.02	4.03	0.909639	1.14489	1.33444	1.06024
CLCA1	5	3.52	4.4	4.43	0.88	1.25852	1.00682	0.704
CLCA4	4.81	4.44	4.47	3.88	0.929314	0.873874	0.868009	0.923077
SH3GLB1	11.13	9.58	9.85	10.59	0.884996	1.10543	1.07513	0.860737
LOC101927844	3.64	3.31	4.31	3.63	1.18407	1.09668	0.842227	0.909341
LMO4	12.65	11.68	11.84	12.27	0.935968	1.05051	1.03632	0.92332
PKN2	13.21	13.33	13.21	13.56	1	1.01725	1.0265	1.00908
GBP6	3.6	4.11	3.33	3.77	0.925	0.917275	1.13213	1.14167
LRRC8B	11.32	10.72	11.44	10.62	1.0106	0.990672	0.928322	0.946996
ZNF326	11.3	10.12	11	10.31	0.973451	1.01877	0.937273	0.895575
CDC7	10.86	10.32	10.4	9.62	0.957643	0.932171	0.925	0.950276
BRDT	8.86	8.53	8.78	9.24	0.990971	1.08324	1.05239	0.962754
EPHX4	5.27	5.48	5.52	4.69	1.04744	0.855839	0.849638	1.03985
BTBD8	8.14	7.48	7.42	6.82	0.911548	0.911765	0.919137	0.918919
KIAA1107	7.29	5.82	5.1	5.66	0.699588	0.972509	1.1098	0.798354
C1orf146	3.14	3.49	2.86	3.87	0.910828	1.10888	1.35315	1.11146
RPAP2	9.77	9.32	9.44	10.1	0.966223	1.08369	1.06992	0.953941
RPL5	17.05	16.72	16.35	15.9	0.958944	0.950957	0.972477	0.980645
MTF2	12.79	11.84	12.19	11.18	0.953088	0.944257	0.917145	0.925723
CCDC18	9.37	9.34	9.3	10.58	0.992529	1.13276	1.13763	0.996798
DR1	12.87	11.22	12.32	12.83	0.957265	1.14349	1.0414	0.871795
FNBP1L	13.88	13.46	13.35	14.05	0.961816	1.04383	1.05243	0.969741
ABCD3	11.52	11.66	10.9	11.49	0.946181	0.98542	1.05413	1.01215
SLC44A3	6.73	7.47	6.5	6.98	0.965825	0.934404	1.07385	1.10996
LOC729970	6.27	7.03	5.44	6.86	0.867624	0.975818	1.26103	1.12121
RWDD3	7.89	7.56	7.82	8	0.991128	1.0582	1.02302	0.958175
PTBP2	12.65	13.04	12.78	13.43	1.01028	1.02991	1.05086	1.03083
SNX7	9.61	9.1	9.11	9.03	0.947971	0.992308	0.991218	0.94693
PLPPR4	4.69	5.1	8.56	7.51	1.82516	1.47255	0.877336	1.08742
PALMD	4.88	5.28	5.11	5.99	1.04713	1.13447	1.17221	1.08197
AGL	10.21	9.67	9.86	10.31	0.96572	1.06618	1.04564	0.947111
SLC35A3	9.72	10.51	11.15	11.03	1.14712	1.04948	0.989238	1.08128
MFSD14A	12.73	11.68	11.41	9.95	0.896308	0.851884	0.872042	0.917518
TRMT13	9.53	9.45	10.03	10.8	1.05247	1.14286	1.07677	0.991605
RTCA	11.37	9.71	11.05	11.19	0.971856	1.15242	1.01267	0.854002
CDC14A	10.37	10.79	10.31	10.09	0.994214	0.935125	0.978661	1.0405
GPR88	3.67	3.9	3.16	3.41	0.861035	0.874359	1.07911	1.06267
VCAM1	4.99	5.35	6.17	6.83	1.23647	1.27664	1.10697	1.07214
SLC30A7	10.4	10.56	11.89	11	1.14327	1.04167	0.925147	1.01538
S1PR1	8.99	7.73	6.2	6.21	0.689655	0.803364	1.00161	0.859844
AMY2A	6.6	5.31	5.85	6.09	0.886364	1.14689	1.04103	0.804545
AMY1C	4.38	4.59	5.58	6.25	1.27397	1.36166	1.12007	1.04795
AMY1A	4.82	4.41	5.8	5.12	1.20332	1.161	0.882759	0.914938
PRMT6	7.44	7.85	8.22	8.73	1.10484	1.1121	1.06204	1.05511
NTNG1	4.45	4.41	4.98	4.17	1.1191	0.945578	0.837349	0.991011
FAM102B	12.15	10.97	9.68	9.53	0.796708	0.868733	0.984504	0.902881
PRPF38B	11.37	10.16	10.4	10.47	0.914688	1.03051	1.00673	0.89358
FNDC7	4.19	4.39	4.28	5.17	1.02148	1.17768	1.20794	1.04773
STXBP3	10.59	10	9.89	9.98	0.9339	0.998	1.0091	0.944287
GPSM2	9.29	7.97	7	6.53	0.753498	0.819322	0.932857	0.857912
TMEM167B	10.73	9.26	8.84	9.27	0.823858	1.00108	1.04864	0.863001
KIAA1324	4.28	5.32	4.64	4.7	1.08411	0.883459	1.01293	1.24299
SARS	12.28	11.21	13.1	13	1.06678	1.15968	0.992366	0.912866
CELSR2	7.57	8.45	6.96	7.23	0.919419	0.855621	1.03879	1.11625
SYPL2	5.77	5.98	6.53	6.05	1.13172	1.01171	0.926493	1.0364
ATXN7L2	4.23	5.04	5.17	4.66	1.22222	0.924603	0.901354	1.19149
CYB561D1	5.58	4.74	4.97	4.59	0.890681	0.968354	0.923541	0.849462
GPR61	3.67	4.51	4.63	4.82	1.26158	1.06874	1.04104	1.22888
CSF1	9.32	7.77	8.65	8.01	0.928112	1.03089	0.926012	0.833691
AHCYL1	13.49	12.44	13.02	12.52	0.965159	1.00643	0.961598	0.922165
STRIP1	11.88	11.91	11.18	11.95	0.941077	1.00336	1.06887	1.00253
UBL4B	3.98	4.18	4.45	4.21	1.11809	1.00718	0.946067	1.05025
SLC6A17	4.94	5.36	5.61	5.56	1.13563	1.03731	0.991087	1.08502
RBM15	13.39	12.67	12.16	12.3	0.90814	0.970797	1.01151	0.946229
PROK1	5.97	6.21	6.03	6.63	1.01005	1.06763	1.0995	1.0402
CD53	6.01	5.58	7.7	6.75	1.2812	1.20968	0.876623	0.928453
CEPT1	9.53	9.91	10.79	9.93	1.13221	1.00202	0.920297	1.03987
CHI3L2	3.62	3.6	4.75	4.42	1.31215	1.22778	0.930526	0.994475
CHIA	2.93	3.5	3.2	3.85	1.09215	1.1	1.20312	1.19454
PIFO	6.52	4.9	6.87	5.37	1.05368	1.09592	0.781659	0.751534
ATP5F1	13.9	12.93	13.06	12.88	0.939568	0.996133	0.986217	0.930216
C1orf162	4.77	5.39	4.55	4.31	0.953878	0.799629	0.947253	1.12998
RAP1A	10.47	9.25	9.28	9.66	0.886342	1.04432	1.04095	0.883477
DDX20	9	9.22	9.23	9.16	1.02556	0.993492	0.992416	1.02444
LOC643355	7.99	6.69	6.91	7.58	0.864831	1.13303	1.09696	0.837297
CTTNBP2NL	10.72	10.46	9.23	9.5	0.861007	0.908222	1.02925	0.975746
WNT2B	3.2	4.49	4.57	3.93	1.42813	0.875278	0.859956	1.40312
CAPZA1	12.53	11.81	12.01	12.37	0.9585	1.04742	1.02998	0.942538
MOV10	10.24	10.34	9.09	9	0.887695	0.870406	0.990099	1.00977
FAM19A3	9.3	9.32	9.04	9.78	0.972043	1.04936	1.08186	1.00215
LRIG2	10.22	9.98	10.84	9.41	1.06067	0.942886	0.868081	0.976517
MAGI3	8.79	8.44	7.88	8	0.896473	0.947867	1.01523	0.960182
DCLRE1B	7.46	6.62	7.29	6.92	0.977212	1.04532	0.949246	0.887399
HIPK1	13.05	11.87	11.4	11.09	0.873563	0.934288	0.972807	0.909579
SYCP1	3.97	3.8	4.44	3.68	1.11839	0.968421	0.828829	0.957179
TSHB	3.88	3.65	3.67	4.14	0.945876	1.13425	1.12807	0.940722
VANGL1	8.8	9.17	8.4	8.28	0.954545	0.902944	0.985714	1.04205
SLC22A15	8.53	8.1	9.08	8.69	1.06448	1.07284	0.957048	0.94959
MAB21L3	3.6	4.49	4.03	4.15	1.11944	0.924276	1.02978	1.24722
C1orf137	3.89	3.45	3.24	3.29	0.832905	0.953623	1.01543	0.886889
CD2	3.46	3.67	3.11	3.16	0.898844	0.861035	1.01608	1.06069
PTGFRN	11.17	10.79	11.31	10	1.01253	0.926784	0.884173	0.96598
CD101	5.78	7.07	7.26	6.69	1.25606	0.946252	0.921488	1.22318
TTF2	10.17	10.32	9.47	9.68	0.93117	0.937984	1.02218	1.01475
MAN1A2	11.64	12.1	12.59	12.06	1.08162	0.996694	0.957903	1.03952
FAM46C	4.9	5.26	4.64	4.22	0.946939	0.802281	0.909483	1.07347
WDR3	9.87	9.32	8.91	9.11	0.902736	0.977468	1.02245	0.944276
HAO2	4.14	3.51	4.05	3.75	0.978261	1.06838	0.925926	0.847826
HSD3B2	4.31	4.79	3.9	4.63	0.904872	0.966597	1.18718	1.11137
HSD3B1	2.93	3.26	3.42	3.31	1.16724	1.01534	0.967836	1.11263
PHGDH	14.3	13.84	14.31	13.79	1.0007	0.996387	0.963662	0.967832
NBPF8	6.98	6.48	6.02	7.19	0.862464	1.10957	1.19435	0.928367
NBPF26	10.41	10.64	10.5	11.2	1.00865	1.05263	1.06667	1.02209
PPIAL4A	5.57	6.5	5.65	6.1	1.01436	0.938462	1.07965	1.16697
FCGR1B	3.16	3.5	3.07	3.29	0.971519	0.94	1.07166	1.10759
SRGAP2C	13.26	12.44	11.73	11.8	0.884615	0.948553	1.00597	0.93816
PPIAL4F	12.31	12.57	11.01	11.94	0.894395	0.949881	1.08447	1.02112
FAM72D	13.58	10.67	9.92	9.18	0.730486	0.860356	0.925403	0.785714
GPR89A	10.04	10.88	11.8	10.69	1.1753	0.982537	0.905932	1.08367
CD160	4.25	3.99	3.67	3.6	0.863529	0.902256	0.980926	0.938824
POLR3C	9.81	10.15	11.62	11.31	1.18451	1.11429	0.973322	1.03466
NUDT17	7.34	7.33	7.39	7.78	1.00681	1.06139	1.05277	0.998638
NUDT4P1	12.82	12.27	12.32	12.14	0.960998	0.989405	0.98539	0.957098
NBPF12	12.28	11.97	12.04	12.72	0.980456	1.06266	1.05648	0.974756
BCL9	13.4	11.93	11.4	11.61	0.850746	0.973177	1.01842	0.890299
GJA8	5.06	4.68	4.09	3.74	0.8083	0.799145	0.914425	0.924901
GPR89B	10.41	11.23	12.37	11.55	1.18828	1.0285	0.933711	1.07877
PDE4DIP	4.41	4.63	4.7	5.16	1.06576	1.11447	1.09787	1.04989
PPIAL4C	6.75	7.47	7.11	6.63	1.05333	0.88755	0.932489	1.10667
FCGR1A	4.04	4.66	3.88	4.53	0.960396	0.972103	1.16753	1.15347
HIST2H4B	11.62	10.09	12.26	11.95	1.05508	1.18434	0.974715	0.86833
HIST2H2AA3	13.44	12.77	14.13	13.37	1.05134	1.04699	0.946214	0.950149
HIST2H3A	11.54	11.4	12.22	12.13	1.05893	1.06404	0.992635	0.987868
HIST2H2AC	12.95	12.71	13.37	13.28	1.03243	1.04485	0.993269	0.981467
BOLA1	8.56	9.12	8.35	8.98	0.975467	0.984649	1.07545	1.06542
VPS45	11.39	10.64	10.79	10.88	0.947322	1.02256	1.00834	0.934153
CA14	10.95	10.47	10.18	9.83	0.92968	0.938873	0.965619	0.956164
C1orf54	9.55	9.68	9.03	9.91	0.94555	1.02376	1.09745	1.01361
CIART	11.37	9.19	8.66	8.96	0.761653	0.974973	1.03464	0.808267
MRPS21	15.19	14.93	14.43	14.77	0.949967	0.989283	1.02356	0.982883
PRPF3	12.49	12.38	12.07	13.01	0.966373	1.05089	1.07788	0.991193
RPRD2	10.94	10.88	10.54	10.89	0.963437	1.00092	1.03321	0.994516
TARS2	11.53	10.03	9.84	9.49	0.853426	0.946162	0.964431	0.869905
ECM1	5.5	4.81	4.87	4.93	0.885455	1.02495	1.01232	0.874545
ADAMTSL4	7.08	7.38	7.26	8.2	1.02542	1.11111	1.12948	1.04237
SETDB1	12.02	11.2	11.07	11.8	0.920965	1.05357	1.06594	0.93178
ANXA9	7.3	6.4	9.44	9.35	1.29315	1.46094	0.990466	0.876712
PRUNE	8.05	6.98	6.69	6.59	0.831056	0.944126	0.985052	0.867081
BNIPL	6.47	9.35	7.67	8.75	1.18547	0.935829	1.14081	1.44513
C1orf56	8.46	6.57	7.1	6.94	0.839243	1.05632	0.977465	0.776596
MLLT11	13.62	12.31	10.3	10.68	0.756241	0.867587	1.03689	0.903818
GABPB2	7.15	6.75	7.77	8	1.08671	1.18519	1.0296	0.944056
SCNM1	11.37	10.69	11.55	11.46	1.01583	1.07203	0.992208	0.940193
PIP5K1A	12.81	11.39	12.02	11.76	0.938329	1.03248	0.978369	0.889149
PSMD4	13.5	12.14	12.65	12.26	0.937037	1.00988	0.96917	0.899259
ZNF687	11.34	10.24	10.26	10.02	0.904762	0.978516	0.976608	0.902998
PSMB4	13.73	12.93	12.56	11.95	0.914785	0.924207	0.951433	0.941733
CGN	7.59	9.65	8.59	8.47	1.13175	0.87772	0.98603	1.27141
TUFT1	8.5	7.23	8.97	9.11	1.05529	1.26003	1.01561	0.850588
SNX27	12.97	12.05	11.14	11.89	0.858905	0.986722	1.06732	0.929067
RIIAD1	4.87	5.2	5	5.38	1.02669	1.03462	1.076	1.06776
OAZ3	4.88	4.49	4.97	5.24	1.01844	1.16704	1.05433	0.920082
CRCT1	3.68	3.86	3.46	4	0.940217	1.03627	1.15607	1.04891
LCE3B	6.9	7.26	8.4	8.04	1.21739	1.10744	0.957143	1.05217
LCE2D	4.49	5	4.84	4.24	1.07795	0.848	0.876033	1.11359
LCE2C	3.75	4.51	4.36	4.91	1.16267	1.08869	1.12615	1.20267
LCE2B	4.19	5.08	6.27	5.4	1.49642	1.06299	0.861244	1.21241
LCE2A	3.79	4.13	4.61	4.07	1.21636	0.985472	0.882863	1.08971
LCE4A	6.71	7.07	6.84	7.2	1.01937	1.01839	1.05263	1.05365
C1orf68	5.21	4.34	4.7	5.15	0.902111	1.18664	1.09574	0.833013
KPRP	5.12	5.21	4.78	5.46	0.933594	1.04798	1.14226	1.01758
LCE1F	5.57	5.11	5.43	5.66	0.974865	1.10763	1.04236	0.917415
LCE1E	14.32	14.27	14.35	14.26	1.00209	0.999299	0.993728	0.996508
LCE1D	4.88	4.56	4.75	5.05	0.973361	1.10746	1.06316	0.934426
LCE1A	5.13	4.81	4.89	4.88	0.953216	1.01455	0.997955	0.937622
LCE6A	4.49	4.61	4.31	4.2	0.959911	0.911063	0.974478	1.02673
SMCP	5.03	3.78	4.52	5.01	0.898608	1.3254	1.10841	0.751491
IVL	3.8	3.99	3.89	4.62	1.02368	1.15789	1.18766	1.05
SPRR4	5.39	6.28	5.92	6.11	1.09833	0.97293	1.03209	1.16512
SPRR1A	4.77	5.21	5.03	5.66	1.05451	1.08637	1.12525	1.09224
SPRR3	4.03	4.3	4.33	4.65	1.07444	1.0814	1.0739	1.067
SPRR1B	4.35	4.22	4.04	3.56	0.928736	0.843602	0.881188	0.970115
LELP1	4.13	4.24	3.7	4.07	0.895884	0.959906	1.1	1.02663
PRR9	4.09	3.23	4.08	4.02	0.997555	1.24458	0.985294	0.789731
LOR	5.37	4.61	4.81	4.58	0.895717	0.993492	0.952183	0.858473
S100A9	4.85	4.99	4.86	5.03	1.00206	1.00802	1.03498	1.02887
S100A7A	3.97	4.86	4.19	4.49	1.05542	0.923868	1.0716	1.22418
LOC101928034	5.01	5.56	4.9	5.15	0.978044	0.926259	1.05102	1.10978
S100A1	6.48	6.28	6.04	6.03	0.932099	0.960191	0.998344	0.969136
CHTOP	11.05	10.97	10.2	10.74	0.923077	0.979034	1.05294	0.99276
SNAPIN	7.19	6.93	6.5	6.77	0.904033	0.976912	1.04154	0.963839
NPR1	9.84	8.52	8.17	6.98	0.830285	0.819249	0.854345	0.865854
CREB3L4	5.07	4.64	5.73	4.91	1.13018	1.05819	0.856894	0.915187
RPS27	16.36	15.61	15.48	15.07	0.94621	0.965407	0.973514	0.954156
UBAP2L	14.78	14.26	13.7	13.93	0.926928	0.976858	1.01679	0.964817
HAX1	9.28	8.02	9.6	9.64	1.03448	1.202	1.00417	0.864224
AQP10	4.38	4.1	4.29	4.47	0.979452	1.09024	1.04196	0.936073
ATP8B2	10.21	10.4	10.01	9.95	0.980411	0.956731	0.994006	1.01861
IL6R	6.7	5.71	6.75	5.79	1.00746	1.01401	0.857778	0.852239
TDRD10	4.36	4.79	4.67	5.21	1.0711	1.08768	1.11563	1.09862
CHRNB2	7.31	7.58	8.18	7.62	1.11902	1.00528	0.93154	1.03694
CKS1B	14.61	13.28	12.59	12.94	0.861739	0.974398	1.0278	0.908966
FLAD1	10.64	8.89	9.22	8.54	0.866541	0.96063	0.926247	0.835526
LENEP	5.49	5.73	5.84	5.66	1.06375	0.987784	0.969178	1.04372
ZBTB7B	8.81	7.11	9.44	8.88	1.07151	1.24895	0.940678	0.807037
EFNA1	5.91	6.58	5.73	6.39	0.969543	0.971125	1.11518	1.11337
SLC50A1	10.37	9.68	9.49	9.68	0.91514	1	1.02002	0.933462
TRIM46	7.34	6.91	7.06	8.06	0.961853	1.16643	1.14164	0.941417
HCN3	5.32	4.38	3.51	4.01	0.659774	0.915525	1.14245	0.823308
FDPS	12.82	11.9	11.47	10.66	0.894696	0.895798	0.929381	0.928237
RUSC1	9.77	9.1	8.78	8.93	0.898669	0.981319	1.01708	0.931423
ASH1L-AS1	7.22	7.81	6.55	7	0.907202	0.896287	1.0687	1.08172
MSTO1	10.81	10.71	12.04	13.05	1.11378	1.21849	1.08389	0.990749
DAP3	11.6	10.7	10.52	10.55	0.906897	0.985981	1.00285	0.922414
SYT11	11.57	8.26	11.2	8.89	0.968021	1.07627	0.79375	0.713915
RXFP4	5.56	4.21	4.56	4.66	0.820144	1.10689	1.02193	0.757194
LAMTOR2	10.52	9.17	9.57	9.51	0.909696	1.03708	0.99373	0.871673
RAB25	10.67	9.95	9.35	8.74	0.876289	0.878392	0.934759	0.932521
LMNA	9.96	8.35	10.09	10.45	1.01305	1.2515	1.03568	0.838353
SEMA4A	9.46	11.04	11.15	10.92	1.17865	0.98913	0.979372	1.16702
SLC25A44	8.88	8.46	9.07	7.6	1.0214	0.898345	0.837927	0.952703
PMF1	12.09	10.93	11.02	10.73	0.911497	0.981702	0.973684	0.904053
TMEM79	6.08	5.73	7.21	5.91	1.18586	1.03141	0.819695	0.942434
TSACC	5.9	6.07	6.87	6.18	1.16441	1.01812	0.899563	1.02881
RHBG	4.07	4.43	3.38	4.49	0.830467	1.01354	1.3284	1.08845
TTC24	10.12	10.46	10.14	11	1.00198	1.05163	1.08481	1.0336
APOA1BP	12.73	11.42	10.92	10.92	0.857816	0.956217	1	0.897093
HAPLN2	6.74	5.95	6.33	6.33	0.939169	1.06387	1	0.882789
BCAN	4.79	4.22	3.87	4.04	0.807933	0.957346	1.04393	0.881002
RRNAD1	9.87	9.98	10.02	10.46	1.0152	1.0481	1.04391	1.01114
PRCC	12.66	12.18	11.76	11.48	0.92891	0.942529	0.97619	0.962085
NTRK1	5.11	5.29	5.35	5.23	1.04697	0.988658	0.97757	1.03523
PEAR1	6.68	6.34	6.29	6.99	0.941617	1.10252	1.11129	0.949102
LRRC71	5.05	5.22	4.56	4.83	0.90297	0.925287	1.05921	1.03366
KIRREL	9.88	9.25	9.7	8.6	0.981781	0.92973	0.886598	0.936235
CD1D	7.23	8.11	8.13	7.79	1.12448	0.960543	0.95818	1.12172
CD1A	3.27	3.34	3.55	3.58	1.08563	1.07186	1.00845	1.02141
CD1C	4.84	4.62	4.95	4.68	1.02273	1.01299	0.945455	0.954545
CD1E	5.95	5.98	6.06	5.98	1.01849	1	0.986799	1.00504
OR10K1	3.95	3.98	3.73	3.19	0.944304	0.801508	0.855228	1.00759
OR10R2	5.01	5.62	5.66	5.27	1.12974	0.937722	0.931095	1.12176
OR10Z1	4.49	3.41	3.56	3.94	0.792873	1.15543	1.10674	0.759465
OR6K6	2.93	3	3.27	2.89	1.11604	0.963333	0.883792	1.02389
MNDA	4.53	4.15	4.7	3.91	1.03753	0.942169	0.831915	0.916115
PYHIN1	4.83	4.88	4.36	5.44	0.902692	1.11475	1.24771	1.01035
IFI16	7.01	7.68	7.56	8.66	1.07846	1.1276	1.1455	1.09558
FCER1A	3.75	3.74	4.04	3.54	1.07733	0.946524	0.876238	0.997333
OR10J1	3.22	3.02	2.88	3.26	0.89441	1.07947	1.13194	0.937888
APCS	4.65	4.78	4.54	4.94	0.976344	1.03347	1.08811	1.02796
DUSP23	9.51	8.51	7.7	7.77	0.809674	0.913043	1.00909	0.894848
FCRL6	5.98	6.44	6.89	6.25	1.15217	0.970497	0.907112	1.07692
SLAMF8	4.51	3.91	4.28	4.83	0.949002	1.23529	1.1285	0.866962
KCNJ9	3.82	3.74	3.89	2.79	1.01832	0.745989	0.717224	0.979058
ATP1A2	13.02	11.98	11.66	9.63	0.895545	0.80384	0.825901	0.920123
ATP1A4	7.08	7.41	7.26	6.66	1.02542	0.898785	0.917355	1.04661
CASQ1	5.23	5.06	5.29	5.66	1.01147	1.11858	1.06994	0.967495
PEA15	13.35	11.53	12.31	11.85	0.922097	1.02775	0.962632	0.86367
NCSTN	9.66	9.74	11.31	10.37	1.17081	1.06468	0.916888	1.00828
NHLH1	6.08	6.84	7.33	6.97	1.20559	1.01901	0.950887	1.125
VANGL2	11.54	11.11	11.09	10.68	0.961005	0.961296	0.96303	0.962738
SLAMF7	3.94	5.07	4.9	5.31	1.24365	1.04734	1.08367	1.2868
LY9	3.54	4.43	4.46	3.55	1.25989	0.801354	0.795964	1.25141
KLHDC9	7.68	5.93	7.02	7.04	0.914062	1.18718	1.00285	0.772135
NIT1	9.73	9.27	9.37	8.75	0.963001	0.943905	0.933831	0.952724
UFC1	13.73	12.32	12.31	11.76	0.896577	0.954545	0.955321	0.897305
USP21	11.01	10.09	9.2	8.67	0.835604	0.859267	0.942391	0.91644
PPOX	8.75	8.66	7.9	8.06	0.902857	0.930716	1.02025	0.989714
NDUFS2	13.43	11.64	11.22	10.59	0.835443	0.909794	0.94385	0.866716
FCER1G	4.7	4.57	5.46	4.5	1.1617	0.984683	0.824176	0.97234
TOMM40L	8	6.48	6.3	6.41	0.7875	0.989198	1.01746	0.81
PCP4L1	7.11	7.33	6.54	7.36	0.919831	1.00409	1.12538	1.03094
SDHC	12.48	11.47	10.91	10.13	0.874199	0.883173	0.928506	0.919071
HSPA6	7.12	5.65	5.66	5.72	0.794944	1.01239	1.0106	0.793539
FCRLA	8.09	8.42	8.36	8.54	1.03337	1.01425	1.02153	1.04079
FCRLB	6.65	6.64	6.75	6.38	1.01504	0.960843	0.945185	0.998496
DUSP12	8.54	8.11	9.78	9.55	1.1452	1.17756	0.976483	0.949649
ATF6	11.81	11.54	12.6	12.75	1.06689	1.10485	1.0119	0.977138
UHMK1	11.73	10.1	9.5	9.58	0.809889	0.948515	1.00842	0.86104
UAP1	10.89	9.62	10	10.36	0.918274	1.07692	1.036	0.883379
DDR2	5.52	5.21	9.32	7.58	1.68841	1.45489	0.813305	0.943841
HSD17B7	10.75	9.79	10.59	9.85	0.985116	1.00613	0.930123	0.910698
RGS4	4.71	4.67	5.55	5.39	1.17834	1.15418	0.971171	0.991507
NUF2	11.71	10.08	9.51	9.38	0.812126	0.930556	0.98633	0.860803
PBX1	12.31	11.93	10.97	11.98	0.891145	1.00419	1.09207	0.969131
LRRC52	2.97	3.03	3.07	3.38	1.03367	1.11551	1.10098	1.0202
MGST3	13.12	12.44	10.99	11.15	0.837652	0.896302	1.01456	0.948171
POGK	8.47	7.62	8.16	8	0.9634	1.04987	0.980392	0.899646
MAEL	3.47	3.94	3.22	3.16	0.927954	0.80203	0.981366	1.13545
DUSP27	4.95	5.58	5.04	5.47	1.01818	0.980287	1.08532	1.12727
POU2F1	14.73	14.16	13.07	13.01	0.887305	0.918785	0.995409	0.961303
RCSD1	5.04	5.37	5.1	5.55	1.0119	1.03352	1.08824	1.06548
MPZL1	11.71	11.85	11.76	11.13	1.00427	0.939241	0.946429	1.01196
DCAF6	9.84	9.73	9.78	9.67	0.993902	0.993834	0.988753	0.988821
TIPRL	10.33	8.33	8.7	8.69	0.842207	1.04322	0.998851	0.806389
SFT2D2	9.31	10.22	10.08	10.18	1.08271	0.996086	1.00992	1.09774
TBX19	6.51	4.62	4.22	4.61	0.648233	0.997835	1.09242	0.709677
XCL1	5.02	4.2	3.87	4.97	0.770916	1.18333	1.28424	0.836653
ATP1B1	12.11	11.75	11.99	10.85	0.990091	0.923404	0.904921	0.970273
BLZF1	9.87	9.15	10.87	10.73	1.10132	1.17268	0.987121	0.927052
C1orf112	8.65	8.2	8.32	7.65	0.96185	0.932927	0.919471	0.947977
METTL11B	4.4	4.21	4.27	3.88	0.970455	0.921615	0.908665	0.956818
GORAB	8.67	7.81	8.28	8.74	0.955017	1.11908	1.05556	0.900807
PRRX1	4.62	5.15	4.86	7.36	1.05195	1.42913	1.5144	1.11472
MROH9	3.48	3.6	3.1	3.4	0.890805	0.944444	1.09677	1.03448
FMO3	4.78	4.76	4.76	4.64	0.995816	0.97479	0.97479	0.995816
FMO6P	4.63	4.9	4	4.75	0.863931	0.969388	1.1875	1.05832
FMO2	3.35	3.08	3.08	2.9	0.919403	0.941558	0.941558	0.919403
FMO1	3.36	3.56	3.63	3.32	1.08036	0.932584	0.914601	1.05952
FMO4	4.34	4.48	5.01	3.64	1.15438	0.8125	0.726547	1.03226
PRRC2C	14.64	14.46	13.99	14.46	0.955601	1	1.0336	0.987705
METTL13	9.53	9.17	9.2	9.11	0.965373	0.993457	0.990217	0.962225
DNM3	5.86	5.72	7.1	7.27	1.2116	1.27098	1.02394	0.976109
C1orf105	4.99	4.43	5.1	4.63	1.02204	1.04515	0.907843	0.887776
SUCO	9.97	9.97	11.41	12.15	1.14443	1.21866	1.06486	1
FASLG	4.38	4.19	3.99	4.07	0.910959	0.97136	1.02005	0.956621
PRDX6	14.01	13.59	13.19	13.25	0.94147	0.974982	1.00455	0.970021
LOC730159	4.6	5.53	5.61	5.91	1.21957	1.06872	1.05348	1.20217
KLHL20	7.86	8.33	9.05	9.46	1.1514	1.13565	1.0453	1.0598
DARS2	10.51	9.83	10.06	8.93	0.957184	0.908444	0.887674	0.9353
ZBTB37	8.71	7.26	7.2	7.03	0.826636	0.96832	0.976389	0.833525
RABGAP1L	11.29	11.52	11.9	13.16	1.05403	1.14236	1.10588	1.02037
GPR52	6.38	7.67	7.19	7.39	1.12696	0.963494	1.02782	1.20219
CACYBP	14.01	13.27	13.07	13.35	0.932905	1.00603	1.02142	0.947181
TNN	4.15	3.78	3.99	4.41	0.961446	1.16667	1.10526	0.910843
PAPPA2	4.13	3.34	4.18	4.62	1.01211	1.38323	1.10526	0.808717
BRINP2	4.73	4.55	4.88	4.05	1.03171	0.89011	0.829918	0.961945
RASAL2	10.93	10.65	10.51	10.29	0.961574	0.966197	0.979068	0.974382
RALGPS2	11.64	10.84	10.84	10.73	0.931271	0.989852	0.989852	0.931271
FAM20B	9.4	8.49	7.48	7.16	0.795745	0.843345	0.957219	0.903191
TOR3A	7.22	7.13	7.45	6.82	1.03186	0.956522	0.915436	0.987535
SOAT1	7.19	8.33	9.16	9.26	1.27399	1.11164	1.01092	1.15855
AXDND1	3.67	3.82	5.26	4.39	1.43324	1.14921	0.834601	1.04087
TDRD5	4.05	3.56	4.15	3.32	1.02469	0.932584	0.8	0.879012
FAM163A	5.85	5.9	5.85	5.54	1	0.938983	0.947009	1.00855
TOR1AIP1	11.4	11.41	11.03	11.49	0.967544	1.00701	1.0417	1.00088
CEP350	10.34	10.31	10.33	10.48	0.999033	1.01649	1.01452	0.997099
QSOX1	11.12	11.88	12.34	10.46	1.10971	0.880471	0.84765	1.06835
LHX4	4.3	4.97	4.99	5.87	1.16047	1.18109	1.17635	1.15581
XPR1	13.11	12.65	13.12	10.81	1.00076	0.854545	0.823933	0.964912
KIAA1614	6.34	6.8	6.27	6.53	0.988959	0.960294	1.04147	1.07256
MR1	5.16	5.84	5.84	5.73	1.13178	0.981164	0.981164	1.13178
CACNA1E	5.28	5.72	5.68	5.62	1.07576	0.982517	0.989437	1.08333
LINC00272	4.65	4.88	4.64	4.23	0.997849	0.866803	0.911638	1.04946
RGSL1	5.18	5.62	4.55	5.52	0.878378	0.982206	1.21319	1.08494
NPL	5.96	6.25	7.18	7.28	1.2047	1.1648	1.01393	1.04866
DHX9	12.12	12.05	11.55	11.43	0.95297	0.948548	0.98961	0.994224
LAMC1	14.83	13.66	13.95	12.99	0.940661	0.950952	0.931183	0.921106
LAMC2	8.13	9.1	10.16	9.63	1.24969	1.05824	0.947835	1.11931
SMG7	11.92	11.36	11.66	11.43	0.978188	1.00616	0.980274	0.95302
RGL1	7.82	7.73	8.55	8.52	1.09335	1.1022	0.996491	0.988491
TSEN15	8.85	7.51	8.47	8.13	0.957062	1.08256	0.959858	0.848588
C1orf21	11.36	11.44	11.95	12.94	1.05194	1.13112	1.08285	1.00704
RNF2	12.3	11.13	12.11	12.55	0.984553	1.12758	1.03633	0.904878
SWT1	6.16	5.78	5.5	5.43	0.892857	0.939446	0.987273	0.938312
HMCN1	8.03	9	8.54	7.92	1.06351	0.88	0.9274	1.1208
PRG4	4.12	4.9	3.99	4.76	0.968447	0.971429	1.19298	1.18932
C1orf27	10.97	10.37	11.51	10.87	1.04923	1.04822	0.944396	0.945305
OCLM	7.89	8.76	7.01	8.3	0.888466	0.947489	1.18402	1.11027
PLA2G4A	6.07	5.63	6.25	5.53	1.02965	0.982238	0.8848	0.927512
RGS18	4.06	3.95	3.88	4.33	0.955665	1.0962	1.11598	0.972906
RGS21	3.8	4.28	3.11	2.81	0.818421	0.656542	0.903537	1.12632
RGS1	3.84	3.58	2.9	3.34	0.755208	0.932961	1.15172	0.932292
RGS13	3.57	4.13	3.61	4.15	1.0112	1.00484	1.14958	1.15686
RGS2	10.73	8.15	9.19	9.59	0.856477	1.17669	1.04353	0.759553
TROVE2	11.83	11.13	11.45	10.69	0.967878	0.960467	0.933624	0.940828
CDC73	10.49	10.1	10.98	11.35	1.04671	1.12376	1.0337	0.962822
CFH	3.95	3.5	4.05	4.07	1.02532	1.16286	1.00494	0.886076
CFHR3	4.06	3.97	4.03	4.58	0.992611	1.15365	1.13648	0.977833
CFHR4	4.72	4.99	3.38	3.73	0.716102	0.747495	1.10355	1.0572
CFHR5	3.71	3.14	3.28	4.07	0.884097	1.29618	1.24085	0.846361
CRB1	4.85	4.85	4.88	4.8	1.00619	0.989691	0.983607	1
C1orf53	5.74	5.67	5.97	4.86	1.04007	0.857143	0.81407	0.987805
LHX9	6.08	5.8	5.68	6.36	0.934211	1.09655	1.11972	0.953947
NEK7	9.31	7.39	7.97	7.96	0.856069	1.07713	0.998745	0.79377
PTPRC	5.58	5.11	5.34	6.42	0.956989	1.25636	1.20225	0.915771
NR5A2	7.29	7.37	6.18	5.88	0.847737	0.797829	0.951456	1.01097
CAMSAP2	10.8	10.2	11.01	10.8	1.01944	1.05882	0.980926	0.944444
GPR25	5.11	5.07	5.33	5.32	1.04305	1.04931	0.998124	0.992172
C1orf106	8.1	7.59	8.22	7.45	1.01481	0.981555	0.906326	0.937037
IGFN1	4.53	4.8	4.32	4.83	0.953642	1.00625	1.11806	1.0596
PKP1	4.84	4.87	4.68	5.53	0.966942	1.13552	1.18162	1.0062
IPO9	13.53	13.68	14.01	12.72	1.03548	0.929825	0.907923	1.01109
SHISA4	5.15	5	4.67	4.59	0.906796	0.918	0.982869	0.970874
TIMM17A	11.01	9.81	9.86	11.08	0.89555	1.12946	1.12373	0.891008
RNPEP	11.43	10.48	9.78	9.71	0.855643	0.926527	0.992843	0.916885
ELF3	6.1	6.45	6.11	6.54	1.00164	1.01395	1.07038	1.05738
GPR37L1	4.88	4.9	5.38	5.27	1.10246	1.07551	0.979554	1.0041
LGR6	5.16	5.48	5.88	5.35	1.13953	0.976277	0.909864	1.06202
PPP1R12B	8.52	7.52	8.11	7.44	0.951878	0.989362	0.917386	0.882629
MGAT4EP	5.55	5.18	4.77	4.98	0.859459	0.96139	1.04403	0.933333
TMEM183A	11.23	10.71	10.61	10.49	0.944791	0.979458	0.98869	0.953695
PPFIA4	8.25	7.43	7.02	7.21	0.850909	0.97039	1.02707	0.900606
ADORA1	7.81	6.21	5.61	6.24	0.71831	1.00483	1.1123	0.795134
BTG2	9.54	8.14	8	7.78	0.838574	0.955774	0.9725	0.853249
PRELP	5.29	5.08	4.67	4.62	0.882798	0.909449	0.989293	0.960302
OPTC	8.17	6.3	7.03	5.72	0.860465	0.907937	0.813656	0.771114
ATP2B4	11.45	11.64	12.37	10.86	1.08035	0.93299	0.87793	1.01659
LINC00260	7.38	7.13	7.26	6.85	0.98374	0.960729	0.943526	0.966125
LAX1	3.88	2.78	2.89	3.54	0.744845	1.27338	1.22491	0.716495
ZBED6	14.11	13.76	13.37	13.09	0.947555	0.951308	0.979058	0.975195
SNRPE	14.19	13.79	12.62	13.58	0.889359	0.984772	1.07607	0.971811
SOX13	12.27	12.33	11.88	11.19	0.968215	0.907543	0.941919	1.00489
NFASC	9.48	9.09	8.58	8.49	0.905063	0.933993	0.98951	0.958861
CNTN2	5.15	5.65	7.14	6.33	1.38641	1.12035	0.886555	1.09709
TMCC2	7	6.39	6.58	6.42	0.94	1.00469	0.975684	0.912857
CDK18	10.11	9.84	8.44	8.52	0.834817	0.865854	1.00948	0.973294
MFSD4	3.76	4.09	4.46	4.15	1.18617	1.01467	0.930493	1.08777
C1orf186	3.34	3.89	3.84	3.45	1.1497	0.886889	0.898438	1.16467
SRGAP2	12.08	11.21	10.01	10.07	0.828642	0.898305	1.00599	0.92798
IKBKE	7.11	7.1	7.01	7.48	0.985935	1.05352	1.06705	0.998594
RASSF5	6.15	6.49	6.41	6.72	1.04228	1.03544	1.04836	1.05528
DYRK3	6.85	6.96	5.57	6.33	0.813139	0.909483	1.13645	1.01606
MAPKAPK2	11.55	10.58	10.87	11.77	0.941126	1.11248	1.0828	0.916017
IL19	4.49	4.5	5.14	5.03	1.14477	1.11778	0.978599	1.00223
IL20	5.08	6.19	5.15	5.3	1.01378	0.85622	1.02913	1.2185
IL24	3.15	3.27	3.35	3.49	1.06349	1.06728	1.04179	1.0381
C4BPB	3.82	3.72	3.33	3.94	0.871728	1.05914	1.18318	0.973822
PFKFB2	8.32	6.96	7.32	7.36	0.879808	1.05747	1.00546	0.836538
C4BPA	2.71	3.44	3.16	3.24	1.16605	0.94186	1.02532	1.26937
CD55	13.87	14.5	15.29	14.54	1.10238	1.00276	0.950948	1.04542
CR2	5.84	6.52	6.49	5.09	1.1113	0.780675	0.784284	1.11644
CR1	5.08	5.19	5.42	5.17	1.06693	0.996146	0.953875	1.02165
CR1L	5.85	6.61	7.38	7.82	1.26154	1.18306	1.05962	1.12991
CD46	13.01	12.91	11.8	12.06	0.906995	0.93416	1.02203	0.992314
MIR205HG	10.19	9.7	8.2	8.67	0.804711	0.893814	1.05732	0.951914
CAMK1G	5.95	5.79	6.09	5.97	1.02353	1.03109	0.980296	0.973109
G0S2	5.98	6.46	7.16	7.44	1.19732	1.1517	1.03911	1.08027
HSD11B1	4.23	4.39	3.95	4.36	0.933806	0.993166	1.1038	1.03783
TRAF3IP3	4.92	4.79	4.52	5.47	0.918699	1.14196	1.21018	0.973577
DIEXF	10.42	9.82	10.45	10.42	1.00288	1.0611	0.997129	0.942418
SYT14	8.97	10.22	10.69	10	1.19175	0.978474	0.935454	1.13935
SERTAD4	6.9	7.56	7.69	7.96	1.11449	1.05291	1.03511	1.09565
RCOR3	8.01	7.24	7.99	7.78	0.997503	1.07459	0.973717	0.90387
TRAF5	9.12	9.04	8.62	8.77	0.945175	0.970133	1.0174	0.991228
DTL	12.78	12.22	10.92	11.09	0.85446	0.907529	1.01557	0.956182
PPP2R5A	11.35	9.86	10.15	9.87	0.894273	1.00101	0.972414	0.868722
NENF	7.4	7.32	7.02	7.65	0.948649	1.04508	1.08974	0.989189
ATF3	9.64	7.41	10.96	10.65	1.13693	1.43725	0.971715	0.768672
FAM71A	4.72	4.75	4.4	5.1	0.932203	1.07368	1.15909	1.00636
TATDN3	8.84	7.67	8.49	8.69	0.960407	1.13299	1.02356	0.867647
FLVCR1	13.89	13.33	12.45	11.57	0.896328	0.867967	0.929317	0.959683
VASH2	12.44	12.67	10.52	10.61	0.845659	0.837411	1.00856	1.01849
RPS6KC1	8.5	7.79	8.01	7.47	0.942353	0.958922	0.932584	0.916471
PROX1	7.93	5.47	5.46	4.76	0.688525	0.870201	0.871795	0.689786
SMYD2	8.24	7.52	8.58	8.73	1.04126	1.1609	1.01748	0.912621
CENPF	14.19	15.02	13.93	14.22	0.981677	0.946738	1.02082	1.05849
KCNK2	5.66	5.98	5.56	5.77	0.982332	0.964883	1.03777	1.05654
KCTD3	11.15	9.66	9.15	9.09	0.820628	0.940994	0.993443	0.866368
SPATA17	5.19	4.36	4.8	4.38	0.924855	1.00459	0.9125	0.840077
RRP15	11.57	11.27	11.46	11.4	0.990493	1.01154	0.994764	0.974071
TGFB2	7.31	8.09	6.11	8.25	0.835841	1.01978	1.35025	1.1067
IARS2	12.35	12.14	10.62	10.86	0.859919	0.894563	1.0226	0.982996
MARK1	9.57	9.74	9.85	9.48	1.02926	0.973306	0.962437	1.01776
C1orf115	5.98	5.87	5.25	5.13	0.877926	0.873935	0.977143	0.981605
MARC2	7.69	7.14	7.02	7.15	0.912874	1.0014	1.01852	0.928479
MARC1	9.71	11.06	11.48	11.3	1.18229	1.0217	0.984321	1.13903
HLX	5.71	4.07	4.27	4.08	0.747811	1.00246	0.955504	0.712785
MIA3	11.94	12.03	13.04	11.83	1.09213	0.983375	0.907209	1.00754
BROX	10.77	9.77	10.22	9.55	0.948932	0.977482	0.934442	0.907149
FAM177B	5.41	4.99	5.02	4.74	0.927911	0.9499	0.944223	0.922366
DISP1	7.35	8.22	8.14	8.45	1.10748	1.02798	1.03808	1.11837
CCDC185	5.1	4.27	4.29	4.33	0.841176	1.01405	1.00932	0.837255
CAPN2	11.01	9.57	10.46	9.4	0.950045	0.982236	0.898662	0.86921
FBXO28	11.47	12.15	12	12.48	1.04621	1.02716	1.04	1.05929
DEGS1	11.48	11.4	11.46	10.66	0.998258	0.935088	0.930192	0.993031
CNIH4	12.72	13.89	14.38	13.42	1.1305	0.966163	0.933241	1.09198
DNAH14	9.58	9.07	9.28	9.81	0.968685	1.08159	1.05711	0.946764
SRP9	13.87	12.82	12.25	11.65	0.883201	0.908736	0.95102	0.924297
EPHX1	11.47	11.25	11.8	10.15	1.02877	0.902222	0.860169	0.98082
H3F3A	15.51	15.19	14.41	14.86	0.929078	0.978275	1.03123	0.979368
MIXL1	5.81	5.5	5.96	5.62	1.02582	1.02182	0.942953	0.946644
C1orf95	8.45	8.12	7.92	8.64	0.937278	1.06404	1.09091	0.960947
PSEN2	7.67	8.48	8.32	8.07	1.08475	0.951651	0.969952	1.10561
ADCK3	5.41	5.29	5.8	4.95	1.07209	0.935728	0.853448	0.977819
ZNF678	10.07	9.81	9.91	9.87	0.984111	1.00612	0.995964	0.974181
PRSS38	2.84	2.47	3	3.12	1.05634	1.26316	1.04	0.869718
WNT3A	3.32	3.08	3.28	2.94	0.987952	0.954545	0.896341	0.927711
ARF1	14.78	13.62	13.44	13.55	0.909337	0.99486	1.00818	0.921516
GUK1	12.61	11	11.26	11.93	0.892942	1.08455	1.0595	0.872324
GJC2	4.58	4.85	4.72	5.04	1.03057	1.03918	1.0678	1.05895
IBA57	6.23	6.33	6.41	6.06	1.02889	0.957346	0.945398	1.01605
OBSCN	6.42	7.36	6.25	6.33	0.97352	0.860054	1.0128	1.14642
HIST3H2BB	9.23	5.38	8.76	7.78	0.949079	1.4461	0.888128	0.582882
RNF187	11	9.16	9.99	10.31	0.908182	1.12555	1.03203	0.832727
TMEM78	3.28	3.21	3.16	3.39	0.963415	1.05607	1.07278	0.978659
RAB4A	10.67	9.47	8.28	8.19	0.776007	0.864836	0.98913	0.887535
URB2	9.01	9.28	9.41	9.42	1.0444	1.01509	1.00106	1.02997
GALNT2	9.62	9.24	9.72	7.42	1.0104	0.80303	0.763374	0.960499
COG2	8.98	8.77	8.92	7.52	0.993318	0.857469	0.843049	0.976615
CAPN9	4.69	3.69	4.07	4.43	0.867804	1.20054	1.08845	0.78678
ARV1	9.74	10.36	10.29	9.47	1.05647	0.914093	0.920311	1.06366
TRIM67	4.86	4.92	4.1	4.86	0.843621	0.987805	1.18537	1.01235
GNPAT	10.77	10.34	10.24	9.08	0.950789	0.878143	0.886719	0.960074
SPRTN	8.05	8.28	8.29	8.08	1.02981	0.975845	0.974668	1.02857
MAP10	3.67	3.79	3.79	4.62	1.0327	1.219	1.219	1.0327
NTPCR	9.73	9.77	9.42	9.84	0.96814	1.00716	1.04459	1.00411
KIAA1804	9.43	8.49	6.36	7.53	0.674443	0.886926	1.18396	0.900318
KCNK1	10.01	10.81	10.48	8.97	1.04695	0.829787	0.855916	1.07992
SLC35F3	5.54	6.02	5.53	4.61	0.998195	0.765781	0.833635	1.08664
COA6	10.6	9.49	8.49	8.42	0.800943	0.88725	0.991755	0.895283
GGPS1	10.45	9.52	9.57	10.53	0.915789	1.10609	1.10031	0.911005
TBCE	9.83	8.62	8.91	8.01	0.906409	0.929234	0.89899	0.876907
GPR137B	9.66	9.21	7.78	7.69	0.805383	0.834962	0.988432	0.953416
EDARADD	5.71	6.71	6.03	6.87	1.05604	1.02385	1.1393	1.17513
LGALS8	7.86	6.29	8.44	7.67	1.07379	1.2194	0.908768	0.800254
ACTN2	8.51	8.46	7.71	8.35	0.905993	0.986998	1.08301	0.994125
MTR	10.37	9.92	10.01	10.44	0.965284	1.05242	1.04296	0.956606
RYR2	4.52	6.09	6.75	6.86	1.49336	1.12644	1.0163	1.34735
FMN2	6.07	5.6	4.86	5.56	0.800659	0.992857	1.14403	0.92257
KMO	4.11	3.54	4.05	3.83	0.985401	1.08192	0.945679	0.861314
WDR64	3.07	2.45	3.57	2.85	1.16287	1.16327	0.798319	0.798046
EXO1	10.5	10.92	10.94	10.67	1.0419	0.977106	0.97532	1.04
BECN2	3.96	4.4	4.27	3.66	1.07828	0.831818	0.857143	1.11111
SDCCAG8	8.23	8.41	8.77	10.06	1.06561	1.1962	1.14709	1.02187
ZBTB18	8.74	7.65	8.11	7.8	0.927918	1.01961	0.961776	0.875286
C1orf100	3.72	4.52	3.92	3.93	1.05376	0.869469	1.00255	1.21505
C1orf101	5.13	6.3	6.57	6.69	1.2807	1.0619	1.01826	1.22807
DESI2	13.65	12.13	13.14	13.04	0.962637	1.07502	0.99239	0.888645
COX20	11.27	10.88	11.31	11.74	1.00355	1.07904	1.03802	0.965395
EFCAB2	8.1	9.72	8.54	9.54	1.05432	0.981481	1.1171	1.2
KIF26B	5.42	5.55	5.2	6.5	0.95941	1.17117	1.25	1.02399
CNST	7.51	7.19	7.69	7.83	1.02397	1.08901	1.01821	0.95739
SCCPDH	9.71	8.94	9.08	9.91	0.935118	1.1085	1.09141	0.9207
VN1R5	3.26	3.94	3.31	4.24	1.01534	1.07614	1.28097	1.20859
NLRP3	4.6	4.65	3.71	4.06	0.806522	0.873118	1.09434	1.01087
OR2W5	4.51	4.41	4.35	4.64	0.964523	1.05215	1.06667	0.977827
GCSAML	3.85	4.77	4.21	3.77	1.09351	0.790356	0.895487	1.23896
OR2G2	4.76	4.91	3.88	4.62	0.815126	0.940937	1.19072	1.03151
OR2G3	4.9	5.02	4.82	4.65	0.983673	0.926295	0.96473	1.02449
TRIM58	7.72	7.58	6.7	7.88	0.867876	1.03958	1.17612	0.981865
OR2W3	7.22	6.3	6.42	6.58	0.889197	1.04444	1.02492	0.872576
OR2T8	5.73	5.26	5.69	5.28	0.993019	1.0038	0.927944	0.917976
OR2L13	4.13	3.98	3.49	2.85	0.845036	0.71608	0.816619	0.96368
OR2L8	4.34	2.99	3.28	3.27	0.75576	1.09365	0.996951	0.68894
OR2AK2	7.14	5	5.63	5.89	0.788515	1.178	1.04618	0.70028
OR2L5	4.16	3.37	4.02	2.99	0.966346	0.88724	0.743781	0.810096
OR2L2	5.41	4.29	4.58	4.43	0.84658	1.03263	0.967249	0.792976
OR2L3	5.6	4.75	5.1	5.1	0.910714	1.07368	1	0.848214
OR2M5	4.05	4.47	4.08	4.37	1.00741	0.977629	1.07108	1.1037
OR2M2	4.85	4.71	4.64	4.45	0.956701	0.944798	0.959052	0.971134
OR2M3	4.72	4.54	5.3	4.76	1.12288	1.04846	0.898113	0.961864
OR2M4	4.61	3.88	3.8	4.57	0.824295	1.17784	1.20263	0.841649
OR14C36	4.41	4.13	3.84	4.26	0.870748	1.03148	1.10938	0.936508
OR2T4	3.9	4.02	3.21	3.16	0.823077	0.78607	0.984424	1.03077
OR2T6	5.29	5.01	5.05	5.46	0.954631	1.08982	1.08119	0.94707
OR2T1	4.01	4.44	4.45	4.33	1.10973	0.975225	0.973034	1.10723
OR2T2	5.98	6.84	6.94	7.46	1.16054	1.09064	1.07493	1.14381
OR2T3	5.45	6.38	6.19	6.63	1.13578	1.03918	1.07108	1.17064
OR2T5	6.2	5.57	6.39	5.61	1.03065	1.00718	0.877934	0.898387
OR2G6	4.69	4.09	4.43	4.76	0.944563	1.16381	1.07449	0.872068
ZNF672	9.21	7.93	6.86	6.82	0.744843	0.860025	0.994169	0.861021
PGBD2	5	5.47	5.76	5.57	1.152	1.01828	0.967014	1.094
OR4F29	6.1	6.75	6.69	5.74	1.09672	0.85037	0.857997	1.10656
OR4F16	6.1	6.75	6.69	5.74	1.09672	0.85037	0.857997	1.10656
NOC2L	11.39	10.42	10.06	10.84	0.883231	1.04031	1.07753	0.914838
PERM1	4.98	5.52	5.12	5.38	1.02811	0.974638	1.05078	1.10843
HES4	7.54	7.07	7.24	7	0.960212	0.990099	0.966851	0.937666
RNF223	7.35	7.09	7.2	7.46	0.979592	1.05219	1.03611	0.964626
C1orf159	7.5	7.98	7.27	6.71	0.969333	0.840852	0.922971	1.064
TNFRSF18	7.54	7.94	7.66	8.05	1.01592	1.01385	1.05091	1.05305
TNFRSF4	3.4	3.94	4.09	4.05	1.20294	1.02792	0.99022	1.15882
SDF4	10.28	10.11	11.23	10.72	1.09241	1.06034	0.954586	0.983463
FAM132A	6.2	6.28	6.16	6.7	0.993548	1.06688	1.08766	1.0129
UBE2J2	9.99	9.19	9.07	8.34	0.907908	0.907508	0.919515	0.91992
ACAP3	8.16	7.96	8.41	8.14	1.03064	1.02261	0.967895	0.97549
CPSF3L	12.03	11.24	11.44	10.89	0.950956	0.968861	0.951923	0.934331
DVL1	10.39	10.29	9.59	9.79	0.923003	0.951409	1.02086	0.990375
MXRA8	6.83	7.08	8.29	9.02	1.21376	1.27401	1.08806	1.0366
AURKAIP1	9.43	8.2	8.22	7.47	0.871686	0.910976	0.908759	0.869565
CCNL2	12.92	13	13.2	13.54	1.02167	1.04154	1.02576	1.00619
MRPL20	12.98	12.79	12.63	12.87	0.973035	1.00625	1.019	0.985362
ANKRD65	5.37	5.43	5.26	5.09	0.979516	0.937385	0.967681	1.01117
TMEM240	6.23	6.01	5.42	5.58	0.869984	0.928453	1.02952	0.964687
SSU72	12.54	11.41	10.88	11.9	0.867624	1.04294	1.09375	0.909888
C1orf233	9.8	9.28	8.82	7.88	0.9	0.849138	0.893424	0.946939
NADK	11.67	11.06	10.06	10	0.862039	0.904159	0.994036	0.947729
GNB1	15.09	13.79	13.95	13.67	0.924453	0.991298	0.979928	0.91385
TMEM52	9.24	9.94	9.33	9.1	1.00974	0.915493	0.975348	1.07576
CFAP74	4.15	3.75	3.48	3.64	0.838554	0.970667	1.04598	0.903614
MORN1	9.42	9.54	10.82	11.31	1.14862	1.18553	1.04529	1.01274
PEX10	6.16	7.08	6.8	7.14	1.1039	1.00847	1.05	1.14935
PANK4	9.97	9.17	7.74	8.27	0.776329	0.901854	1.06848	0.919759
HES5	5.15	4.81	5.21	5.51	1.01165	1.14553	1.05758	0.933981
LOC115110	7.67	8.18	8.11	8.19	1.05737	1.00122	1.00986	1.06649
MMEL1	5.1	5.47	4.85	5.57	0.95098	1.01828	1.14845	1.07255
LINC00982	4.01	4.23	3.55	4.12	0.885287	0.973995	1.16056	1.05486
MEGF6	5.7	5.21	4.89	5.45	0.857895	1.04607	1.11452	0.914035
WRAP73	7.89	7.4	6.51	6.84	0.825095	0.924324	1.05069	0.937896
TP73-AS1	8.09	7.9	7.54	7.5	0.932015	0.949367	0.994695	0.976514
LRRC47	12.4	11.42	11.3	11.03	0.91129	0.965849	0.976106	0.920968
CEP104	10.28	9.81	10.26	9.21	0.998054	0.938838	0.897661	0.95428
C1orf174	9.73	7.94	6.84	7.34	0.70298	0.924433	1.0731	0.816033
NPHP4	6.01	5.7	7.55	7.21	1.25624	1.26491	0.954967	0.948419
CHD5	4.07	4.03	4.07	4.57	1	1.134	1.12285	0.990172
RPL22	16.71	16	15.69	15.87	0.938959	0.991875	1.01147	0.95751
ICMT	12.13	12.04	12.74	11.19	1.05029	0.929402	0.878336	0.99258
GPR153	7.95	7.69	6.99	7.55	0.879245	0.981795	1.08011	0.967296
ACOT7	12.86	12.13	11.44	9.8	0.88958	0.807914	0.856643	0.943235
HES2	3.45	3.84	3.6	3.69	1.04348	0.960938	1.025	1.11304
NOL9	10.71	10.74	10.75	10.08	1.00373	0.938547	0.937674	1.0028
KLHL21	9.65	8.71	9.04	8.4	0.936788	0.964409	0.929204	0.902591
DNAJC11	10.38	10.69	10.52	10.61	1.01349	0.992516	1.00856	1.02987
UTS2	2.98	3.24	2.91	3	0.97651	0.925926	1.03093	1.08725
TNFRSF9	5.21	5.21	5.81	5.36	1.11516	1.02879	0.922547	1
RERE	10.24	10.56	9.48	9.56	0.925781	0.905303	1.00844	1.03125
ENO1	16.67	16.43	16.3	16.16	0.977804	0.983567	0.991411	0.985603
SLC2A7	4.22	5.21	4.54	4.71	1.07583	0.904031	1.03744	1.2346
SLC2A5	4.1	5.41	5.91	4.26	1.44146	0.787431	0.720812	1.31951
GPR157	7.66	7.24	7.54	7.02	0.984334	0.969613	0.931034	0.94517
PIK3CD-AS1	4.72	4.66	4.26	5.3	0.902542	1.13734	1.24413	0.987288
PIK3CD-AS2	5.54	4.75	4.66	4.37	0.841155	0.92	0.937768	0.857401
CLSTN1	12.54	12.61	12.72	11.15	1.01435	0.884219	0.876572	1.00558
CTNNBIP1	8.38	8.15	7.59	8.08	0.905728	0.991411	1.06456	0.972554
LZIC	9.95	8.55	8.45	8.49	0.849246	0.992982	1.00473	0.859296
DFFA	12.26	11.27	10.24	9.4	0.835237	0.834073	0.917969	0.91925
CASZ1	8.95	8.8	7.37	8.11	0.823464	0.921591	1.10041	0.98324
C1orf127	3.95	4.13	4.35	4.05	1.10127	0.98063	0.931034	1.04557
MASP2	4.37	3.99	4.3	4.17	0.983982	1.04511	0.969767	0.913043
SRM	13.57	11.87	12.36	11.4	0.910833	0.960404	0.92233	0.874724
EXOSC10	11.71	10.65	10.49	10.87	0.895816	1.02066	1.03622	0.909479
MTOR	11.32	10	10.47	10.45	0.924912	1.045	0.99809	0.883392
FBXO2	8.11	7.55	7.63	7.76	0.940814	1.02781	1.01704	0.930949
MAD2L2	13.92	13.43	13.97	14	1.00359	1.04244	1.00215	0.964799
MTHFR	8.23	8.42	8.32	8.15	1.01094	0.967933	0.979567	1.02309
NPPA	5.01	4.71	4.88	4.44	0.974052	0.942675	0.909836	0.94012
NPPB	5.42	5.49	6.19	5.59	1.14207	1.01821	0.903069	1.01292
KIAA2013	9.06	8.24	7.97	6.94	0.879691	0.842233	0.870765	0.909492
DHRS3	8.59	9.2	10.35	8.94	1.20489	0.971739	0.863768	1.07101
PRAMEF4	3.87	4.61	4.19	4.24	1.08269	0.91974	1.01193	1.19121
PRAMEF10	4.19	4.18	4.47	4.62	1.06683	1.10526	1.03356	0.997613
HNRNPCL2	4.91	4.38	4.81	4.76	0.979633	1.08676	0.989605	0.892057
HNRNPCL4	5.93	4.54	4.72	5.11	0.795953	1.12555	1.08263	0.765599
PRAMEF13	6.01	6.03	5.6	5.43	0.93178	0.900498	0.969643	1.00333
PRAMEF18	3.85	3.81	4.1	4.16	1.06494	1.09186	1.01463	0.98961
PRAMEF14	3.72	4.42	3.24	3.59	0.870968	0.812217	1.10802	1.18817
PRAMEF19	3.85	4.02	3.46	3.38	0.898701	0.840796	0.976879	1.04416
LRRC38	3.28	4.54	4.61	5.04	1.40549	1.11013	1.09328	1.38415
C1orf195	3.54	3.8	3.9	4.28	1.10169	1.12632	1.09744	1.07345
CASP9	7.23	6.92	7.51	7.24	1.03873	1.04624	0.964048	0.957123
AGMAT	7.53	6.73	7.8	6.47	1.03586	0.961367	0.829487	0.893758
UQCRHL	8.59	7.04	5.85	6.21	0.681024	0.882102	1.06154	0.819558
ZBTB17	7.32	6.99	6.16	6.94	0.84153	0.992847	1.12662	0.954918
HSPB7	5.3	5.64	5.32	5.08	1.00377	0.900709	0.954887	1.06415
FAM131C	5.2	5.62	5.22	5.49	1.00385	0.976868	1.05172	1.08077
EPHA2	8.76	8.46	9.54	8.1	1.08904	0.957447	0.849057	0.965753
ARHGEF19	8.3	8.96	8.57	8.62	1.03253	0.962054	1.00583	1.07952
RSG1	3.89	3.62	4.21	4.89	1.08226	1.35083	1.16152	0.930591
FBXO42	8.31	7.73	7.85	7.65	0.944645	0.989651	0.974522	0.930205
SPATA21	4.18	4.29	4.24	4.35	1.01435	1.01399	1.02594	1.02632
NBPF1	10.31	9.67	11.05	9.09	1.07177	0.940021	0.822624	0.937924
MST1L	6.95	6.57	7.14	7.05	1.02734	1.07306	0.987395	0.945324
MFAP2	11.79	12.12	11.69	12.07	0.991518	0.995875	1.03251	1.02799
ATP13A2	11.42	11.46	12.57	10.52	1.1007	0.917976	0.836913	1.0035
SDHB	12.64	10.98	9.53	8.75	0.753956	0.796903	0.918153	0.868671
PADI2	5.74	4.92	5.51	5.56	0.95993	1.13008	1.00907	0.857143
UBR4	13.91	13.73	13.7	12.7	0.984903	0.924982	0.927007	0.98706
EMC1	8.13	7.42	8.99	7.92	1.10578	1.06739	0.880979	0.912669
AKR7L	7.07	6.61	6.88	6.77	0.973126	1.02421	0.984012	0.934936
AKR7A3	5.62	5.06	4.79	4.84	0.852313	0.956522	1.01044	0.900356
AKR7A2	8.42	6.99	8.01	6.78	0.951306	0.969957	0.846442	0.830166
CAPZB	14.86	14.21	13.88	13.1	0.934051	0.921886	0.943804	0.956258
TMCO4	5.78	6.84	5.52	5.62	0.955017	0.821637	1.01812	1.18339
RNF186	4.31	3.73	3.56	4.34	0.825986	1.16354	1.2191	0.865429
PLA2G2E	6.48	6.94	7.23	7.15	1.11574	1.03026	0.988935	1.07099
PLA2G2A	5.01	5.22	6.13	4.9	1.22355	0.938697	0.799347	1.04192
PLA2G2D	7.01	6.36	6.41	7.69	0.914408	1.20912	1.19969	0.907275
PLA2G2C	4.16	3.82	3.64	3.53	0.875	0.924084	0.96978	0.918269
CAMK2N1	12.28	10.89	10.23	10.23	0.833062	0.939394	1	0.886808
MUL1	8.2	7.57	7.78	7.63	0.94878	1.00793	0.98072	0.923171
KIF17	8.58	6.98	7.28	7.84	0.848485	1.12321	1.07692	0.81352
SH2D5	7.07	7.01	7.16	5.88	1.01273	0.838802	0.821229	0.991513
HP1BP3	11.64	10.95	10.84	11.16	0.931271	1.01918	1.02952	0.940722
EIF4G3	15.5	14.88	14.54	14.82	0.938065	0.995968	1.01926	0.96
ECE1	12.07	12.4	11.52	11.41	0.954432	0.920161	0.990451	1.02734
RAP1GAP	7.85	6.42	5.61	6.26	0.71465	0.975078	1.11586	0.817834
USP48	12.37	11.5	11.75	11.95	0.949879	1.03913	1.01702	0.929669
HSPG2	11.4	11.63	10.2	9.53	0.894737	0.819433	0.934314	1.02018
WNT4	7.43	7.51	7.15	7.26	0.962315	0.966711	1.01538	1.01077
LACTBL1	5.36	5.53	5.49	5.96	1.02425	1.07776	1.08561	1.03172
C1orf234	5.24	5.8	5.63	6.19	1.07443	1.06724	1.09947	1.10687
LUZP1	10.67	10.55	10.3	10.86	0.965323	1.02938	1.05437	0.988754
HTR1D	5.49	6.11	6.71	7.07	1.22222	1.15712	1.05365	1.11293
ZNF436	4.69	5.28	5.11	5.26	1.08955	0.996212	1.02935	1.1258
TCEA3	5.49	5.55	5.11	5.29	0.930783	0.953153	1.03523	1.01093
ASAP3	11.49	11.31	10.58	11.37	0.920801	1.00531	1.07467	0.984334
E2F2	6.12	6.56	6.1	5.68	0.996732	0.865854	0.931148	1.0719
ID3	11.67	12.73	10.64	10.76	0.91174	0.845247	1.01128	1.09083
GALE	5.83	5.56	6.9	5.98	1.18353	1.07554	0.866667	0.953688
HMGCL	8.1	6.13	7.58	7.48	0.935802	1.22023	0.986807	0.75679
FUCA1	6.97	7.33	7.21	6.93	1.03443	0.94543	0.961165	1.05165
CNR2	4.51	4.74	4.28	4.58	0.949002	0.966245	1.07009	1.051
SRSF10	13.19	13.57	14.41	14.57	1.09249	1.07369	1.0111	1.02881
MYOM3	4.23	3.79	4.2	3.73	0.992908	0.984169	0.888095	0.895981
IL22RA1	3.97	4.04	4.29	4.5	1.0806	1.11386	1.04895	1.01763
IFNLR1	7.43	6.99	6.84	6.67	0.920592	0.95422	0.975146	0.940781
STPG1	10.48	8.89	9.36	8.76	0.89313	0.985377	0.935897	0.848282
RUNX3	4.12	4.51	4.55	4.63	1.10437	1.02661	1.01758	1.09466
SYF2	11.48	9.74	9.68	10.65	0.843206	1.09343	1.10021	0.848432
RSRP1	11.01	9.72	10.52	10.27	0.955495	1.05658	0.976236	0.882834
RHCE	4.34	4.4	5.01	5.11	1.15438	1.16136	1.01996	1.01382
AUNIP	9.72	9.73	9.52	10.39	0.979424	1.06783	1.09139	1.00103
PAQR7	6.67	6.25	6.43	6.22	0.964018	0.9952	0.967341	0.937031
STMN1	14.95	14.45	13.72	14.64	0.917726	1.01315	1.06706	0.966555
PAFAH2	7.03	7.55	7.93	7.64	1.12802	1.01192	0.96343	1.07397
SLC30A2	6.06	6.74	8.34	8.12	1.37624	1.20475	0.973621	1.11221
TRIM63	5.39	4.89	4.57	4.66	0.847866	0.952965	1.01969	0.907236
UBXN11	5.92	6.4	7.58	6.84	1.28041	1.06875	0.902375	1.08108
AIM1L	6.24	6.9	6.89	6.45	1.10417	0.934783	0.936139	1.10577
ZNF683	3.83	3.81	4.52	3.24	1.18016	0.850394	0.716814	0.994778
GPN2	8.06	7.08	7.59	7.25	0.941687	1.02401	0.955204	0.878412
GPATCH3	7.26	7.69	7.79	7.82	1.073	1.01691	1.00385	1.05923
NR0B2	5.22	5.65	4.85	5.26	0.929119	0.930973	1.08454	1.08238
KDF1	6.43	6.53	6.69	6.13	1.04044	0.938744	0.916293	1.01555
FAM46B	7.78	7.33	8.27	7.51	1.06298	1.02456	0.908102	0.942159
SLC9A1	10.54	10.73	11.36	11.31	1.0778	1.05405	0.995599	1.01803
MAP3K6	6.89	6.2	5.71	5.65	0.828737	0.91129	0.989492	0.899855
FCN3	5.43	6.29	5.53	5.42	1.01842	0.861685	0.980108	1.15838
CD164L2	4.89	4.89	5.29	4.85	1.0818	0.99182	0.916824	1
WASF2	13.08	11.13	10.51	10.57	0.803517	0.949686	1.00571	0.850917
AHDC1	8.25	7.44	7.54	8.1	0.913939	1.08871	1.07427	0.901818
FGR	7.6	6.86	7.04	7.69	0.926316	1.12099	1.09233	0.902632
IFI6	7.67	6.21	5.98	5.94	0.779661	0.956522	0.993311	0.809648
RPA2	10.11	9	9.71	9.94	0.960435	1.10444	1.02369	0.890208
EYA3	8.14	7.34	7.05	6.96	0.866093	0.948229	0.987234	0.90172
SPCS2	9.57	10.6	10.97	11.25	1.14629	1.06132	1.02552	1.10763
PTAFR	4.24	4.2	4.47	5.1	1.05425	1.21429	1.14094	0.990566
DNAJC8	13.51	12.49	12.21	11.64	0.903775	0.931946	0.953317	0.9245
TAF12	11.02	8.62	8.85	8.8	0.803085	1.02088	0.99435	0.782214
TMEM200B	6.8	6.48	5.71	6.09	0.839706	0.939815	1.06655	0.952941
SRSF4	14.55	13.52	13.3	12.89	0.914089	0.953402	0.969173	0.92921
MECR	8.03	7.58	7.3	8	0.909091	1.05541	1.09589	0.94396
MATN1	3.49	3.77	3.86	4.27	1.10602	1.13263	1.10622	1.08023
LAPTM5	3.27	3.58	3.67	3.24	1.12232	0.905028	0.882834	1.0948
SDC3	10.75	9.1	9.98	9.17	0.928372	1.00769	0.918838	0.846512
PUM1	12.67	12.08	11.6	11.11	0.915549	0.919702	0.957759	0.953433
NKAIN1	12.59	11.97	10.43	9.65	0.828435	0.806182	0.925216	0.950755
SNRNP40	10.92	9.85	9.44	9.21	0.864469	0.935025	0.975636	0.902015
FABP3	11.37	9.9	9.42	9.45	0.828496	0.954545	1.00318	0.870712
PEF1	6.08	4.9	5.44	4.4	0.894737	0.897959	0.808824	0.805921
COL16A1	6.36	6.29	5.85	6.18	0.919811	0.982512	1.05641	0.988994
ADGRB2	5.32	5.68	4.94	4.95	0.928571	0.871479	1.00202	1.06767
SPOCD1	5.35	5.82	5.52	5.66	1.03178	0.972509	1.02536	1.08785
PTP4A2	14.05	13.36	13.55	13.94	0.964413	1.04341	1.02878	0.95089
TMEM234	7.66	9.01	9.53	9.08	1.24413	1.00777	0.952781	1.17624
MARCKSL1	12.68	11.56	11.47	11.17	0.904574	0.966263	0.973845	0.911672
FAM229A	5.84	5.6	4.95	5.53	0.847603	0.9875	1.11717	0.958904
BSDC1	9.64	8.52	7.79	9.12	0.808091	1.07042	1.17073	0.883817
ZBTB8OS	9.11	9.2	9.31	9.25	1.02195	1.00543	0.993555	1.00988
SYNC	4.03	3.76	4	4.45	0.992556	1.18351	1.1125	0.933002
YARS	12.98	11.88	13.07	12.47	1.00693	1.04966	0.954093	0.915254
FNDC5	6.84	7.13	8.53	8.27	1.24708	1.15989	0.969519	1.0424
TMEM54	7.2	8.53	7.98	8.64	1.10833	1.0129	1.08271	1.18472
RNF19B	8.86	7.26	8.43	7.83	0.951467	1.07851	0.928826	0.819413
AK2	10.15	9.97	10.35	10.31	1.0197	1.0341	0.996135	0.982266
TRIM62	7.29	7.08	5.83	7.06	0.799726	0.997175	1.21098	0.971193
A3GALT2	4.15	3.66	3.62	4.1	0.872289	1.12022	1.1326	0.881928
PHC2	7.64	6.96	6.23	7.01	0.815445	1.00718	1.1252	0.910995
CSMD2	3.83	7.74	6.13	6.09	1.60052	0.786822	0.993475	2.02089
DLGAP3	6.14	5.73	6.43	6.7	1.04723	1.16928	1.04199	0.933225
ZMYM6NB	9.15	8.88	9.58	9.63	1.04699	1.08446	1.00522	0.970492
KIAA0319L	13.21	12.52	13.08	12.32	0.990159	0.984026	0.941896	0.947767
PSMB2	14.13	13.41	12.34	12.53	0.873319	0.934377	1.0154	0.949045
C1orf216	6.45	7.04	7.12	6.56	1.10388	0.931818	0.921348	1.09147
CLSPN	10.83	10.26	8.93	10.44	0.824561	1.01754	1.16909	0.947368
COL8A2	3.62	3.78	3.56	4.05	0.983425	1.07143	1.13764	1.0442
TRAPPC3	10.9	9.16	8.31	7.84	0.762385	0.855895	0.943442	0.840367
EVA1B	4.83	4.12	4.42	4.27	0.915114	1.03641	0.966063	0.853002
STK40	8.8	7.75	8.45	9.14	0.960227	1.17935	1.08166	0.880682
LSM10	8.83	7.28	7.58	7.34	0.858437	1.00824	0.968338	0.824462
OSCP1	6.4	5.65	6.97	6.86	1.08906	1.21416	0.984218	0.882812
MRPS15	12.17	11.43	10.77	12.1	0.884963	1.05862	1.12349	0.939195
CSF3R	3.79	3.52	4.44	4.18	1.1715	1.1875	0.941441	0.92876
GRIK3	5.66	5.94	5.66	6.22	1	1.04714	1.09894	1.04947
MEAF6	11.72	10.15	10.16	10.58	0.866894	1.04236	1.04134	0.866041
SNIP1	8.62	8.23	7.77	9.27	0.901392	1.12637	1.19305	0.954756
GNL2	11.97	11.23	10.65	12.07	0.889724	1.0748	1.13333	0.938179
RSPO1	7.61	6.82	7.46	6.97	0.980289	1.02199	0.934316	0.896189
C1orf109	9.32	8.58	9.46	8.92	1.01502	1.03963	0.942918	0.920601
EPHA10	4.3	5.27	4.99	4.98	1.16047	0.944972	0.997996	1.22558
YRDC	9.57	8.46	9.26	8.62	0.967607	1.01891	0.930886	0.884013
MTF1	9.77	9.32	8.96	9.84	0.917093	1.05579	1.09821	0.953941
INPP5B	9.65	8.03	9.5	8.62	0.984456	1.07347	0.907368	0.832124
SF3A3	12.64	12.29	11.99	11.84	0.948576	0.963385	0.98749	0.97231
FHL3	9.72	9.13	9.45	8.56	0.972222	0.937568	0.90582	0.9393
POU3F1	4.98	4.88	3.93	3.76	0.789157	0.770492	0.956743	0.97992
LINC01343	4.03	3.45	3.55	3.51	0.880893	1.01739	0.988732	0.856079
RHBDL2	3.99	3.94	4.76	4.31	1.19298	1.09391	0.905462	0.987469
PABPC4	13.82	12.39	12.14	11.42	0.878437	0.921711	0.940692	0.896527
HEYL	7.02	6.98	7.34	6.86	1.04558	0.982808	0.934605	0.994302
NT5C1A	4.92	4.51	4.6	4.99	0.934959	1.10643	1.08478	0.916667
HPCAL4	5.54	5.84	5.43	5.46	0.980144	0.934932	1.00552	1.05415
BMP8B	2.75	3.38	3.64	3.84	1.32364	1.13609	1.05495	1.22909
OXCT2	5.23	5.93	6.74	6.96	1.28872	1.17369	1.03264	1.13384
TRIT1	10.95	11.17	11.5	11.38	1.05023	1.0188	0.989565	1.02009
MYCL	6.04	5.87	5.85	5.35	0.968543	0.911414	0.91453	0.971854
PPT1	12.4	13.33	13.66	11.83	1.10161	0.887472	0.866032	1.075
COL9A2	4.33	5.07	4.61	4.75	1.06467	0.936884	1.03037	1.1709
RIMS3	7.93	6.92	7.96	7.52	1.00378	1.08671	0.944724	0.872636
CITED4	7.15	7.05	6.82	6.82	0.953846	0.967376	1	0.986014
SLFNL1	4.76	4.93	5.01	5.29	1.05252	1.07302	1.05589	1.03571
SCMH1	10.44	8.84	8.48	9.17	0.812261	1.03733	1.08137	0.846743
EDN2	3.22	3.1	3.41	2.7	1.05901	0.870968	0.791789	0.962733
HIVEP3	5.09	5.19	4.81	4.62	0.94499	0.890173	0.960499	1.01965
GUCA2A	4.22	5.27	4.68	4.65	1.109	0.882353	0.99359	1.24882
FOXJ3	13.41	12.51	12.6	12.02	0.939597	0.960831	0.953968	0.932886
ZMYND12	5.76	4.03	4.42	4.43	0.767361	1.09926	1.00226	0.699653
CLDN19	6.74	7.04	6.71	6.24	0.995549	0.886364	0.929955	1.04451
P3H1	13.02	11.38	12.35	10.97	0.948541	0.963972	0.888259	0.87404
SVBP	8.66	6.61	6.83	6.65	0.788684	1.00605	0.973646	0.763279
SLC2A1	12.76	13.52	15.11	13.33	1.18417	0.985947	0.882197	1.05956
C1orf210	7.12	7.57	6.94	7.22	0.974719	0.953765	1.04035	1.0632
ELOVL1	9.74	10.11	9.94	8.57	1.02053	0.847676	0.862173	1.03799
MED8	8.51	6.66	9.34	9.39	1.09753	1.40991	1.00535	0.782609
HYI	8.79	7.56	7.46	8.08	0.848692	1.06878	1.08311	0.860068
SLC6A9	10.31	11.22	14.55	13.33	1.41125	1.18806	0.916151	1.08826
ERI3	12.36	10.94	10.52	10.49	0.851133	0.958867	0.997148	0.885113
TMEM53	7.49	6.25	7.15	6.11	0.954606	0.9776	0.854545	0.834446
BEST4	4.54	3.74	4.28	4.13	0.942731	1.10428	0.964953	0.823789
TCTEX1D4	5.11	4.62	4.59	4.79	0.898239	1.0368	1.04357	0.90411
PTCH2	6.55	6.64	6.68	6.32	1.01985	0.951807	0.946108	1.01374
EIF2B3	11.75	10.93	11.92	11.34	1.01447	1.03751	0.951342	0.930213
HECTD3	10.38	9.96	9.13	8.45	0.879576	0.848394	0.92552	0.959538
ZSWIM5	5.66	5.39	6.83	6	1.20671	1.11317	0.878477	0.952297
MUTYH	8.66	7.72	8.9	8.06	1.02771	1.04404	0.905618	0.891455
TESK2	8.98	7.71	7.05	5.92	0.785078	0.767834	0.839716	0.858575
CCDC163P	7.17	6.13	6.7	7.01	0.934449	1.14356	1.04627	0.854951
PRDX1	15.21	14.88	13.36	13.32	0.878369	0.895161	0.997006	0.978304
CCDC17	7.13	7.19	7	7.87	0.981767	1.09458	1.12429	1.00842
GPBP1L1	10.64	9.65	9.55	9.33	0.897556	0.966839	0.976963	0.906955
IPP	8.14	5.85	6.58	6.24	0.808354	1.06667	0.948328	0.718673
PIK3R3	10.17	9.41	8.74	9.13	0.85939	0.970244	1.04462	0.92527
POMGNT1	9.74	9.45	7.8	7.91	0.800821	0.837037	1.0141	0.970226
LRRC41	11.51	10.32	9.55	9.2	0.829713	0.891473	0.963351	0.896612
KNCN	7.41	7	7.15	7.64	0.964912	1.09143	1.06853	0.944669
ATPAF1	9.81	8.43	9.84	9.09	1.00306	1.07829	0.92378	0.859327
EFCAB14	9.93	9.71	9.93	9.98	1	1.02781	1.00504	0.977845
CYP4A11	4.75	4.45	4.4	4.53	0.926316	1.01798	1.02955	0.936842
PDZK1IP1	5.05	5.73	4.57	4.79	0.90495	0.835951	1.04814	1.13465
TRABD2B	6.89	5.99	4.95	5.79	0.718433	0.966611	1.1697	0.869376
SPATA6	10.25	10.62	10.14	10.2	0.989268	0.960452	1.00592	1.0361
AGBL4	3.7	3.12	3.62	4.55	0.978378	1.45833	1.25691	0.843243
BEND5	6.93	7.58	7.41	7.65	1.06926	1.00923	1.03239	1.0938
DMRTA2	4	4.39	4.24	4.32	1.06	0.984055	1.01887	1.0975
FAF1	11.54	10.1	11.89	10.63	1.03033	1.05248	0.894029	0.875217
TTC39A	4.7	5.22	5.31	6.28	1.12979	1.20307	1.18267	1.11064
EPS15	10.99	9.93	10.38	9.08	0.944495	0.914401	0.874759	0.903549
NRDC	12.44	11.38	11.97	10.67	0.962219	0.93761	0.891395	0.914791
RAB3B	13.53	13.91	13.22	13.43	0.977088	0.965492	1.01589	1.02809
TXNDC12	12.44	12.49	13.23	12.06	1.0635	0.965572	0.911565	1.00402
CC2D1B	7.88	7.04	7.56	7.67	0.959391	1.08949	1.01455	0.893401
ORC1	10.66	10.7	10.26	10.19	0.962477	0.952336	0.993177	1.00375
ZCCHC11	9.08	8.31	8.16	9	0.898678	1.08303	1.10294	0.915198
COA7	9.41	9.71	10.14	9.83	1.07758	1.01236	0.969428	1.03188
ECHDC2	10.49	10.8	10.17	10.3	0.969495	0.953704	1.01278	1.02955
SLC1A7	5.47	5.53	5.78	5.44	1.05667	0.983725	0.941176	1.01097
C1orf123	14.25	13.87	14.5	13.49	1.01754	0.972603	0.930345	0.973333
MAGOH	11.36	10.92	10.8	11.74	0.950704	1.07509	1.08704	0.961268
LRP8	11.9	11.91	11.01	9.59	0.92521	0.805206	0.871026	1.00084
GLIS1	4.55	4.53	4.21	4.33	0.925275	0.95585	1.0285	0.995604
NDC1	12.63	13.13	12.66	12.4	1.00238	0.944402	0.979463	1.03959
YIPF1	9.47	9.34	10.09	10.17	1.06547	1.08887	1.00793	0.986272
HSPB11	11.83	11.43	10.39	11.32	0.878276	0.990376	1.08951	0.966188
LDLRAD1	5.62	5.76	5.33	5.35	0.948399	0.928819	1.00375	1.02491
TMEM59	12.12	11.71	12.34	10.4	1.01815	0.88813	0.842788	0.966172
SSBP3	13.28	12.71	13.05	13.15	0.982681	1.03462	1.00766	0.957078
FAM151A	3.48	4.14	4	3.59	1.14943	0.86715	0.8975	1.18966
PARS2	7.08	6.66	6.83	7.15	0.964689	1.07357	1.04685	0.940678
TTC22	4.85	5.05	5.32	5	1.09691	0.990099	0.93985	1.04124
DHCR24	14.03	14.18	13.94	13.19	0.993585	0.930183	0.946198	1.01069
USP24	11.96	10.96	11.14	10.71	0.931438	0.97719	0.9614	0.916388
C1orf168	5.93	6.55	6.68	7.38	1.12648	1.12672	1.10479	1.10455
C8B	4.15	4.33	3.92	4.08	0.944578	0.942263	1.04082	1.04337
TACSTD2	5.4	7.18	7.77	7.03	1.43889	0.979109	0.904762	1.32963
MYSM1	12.94	13.4	12.7	13.32	0.981453	0.99403	1.04882	1.03555
JUN	11.26	4.96	8.65	8.06	0.768206	1.625	0.931792	0.440497
CYP2J2	6.36	5.95	7.26	6.97	1.14151	1.17143	0.960055	0.935535
C1orf87	3.9	4.47	4.16	4.16	1.06667	0.930649	1	1.14615
TM2D1	11.27	10.17	9.86	9.88	0.874889	0.971485	1.00203	0.902396
KANK4	4.86	5.58	4.54	5.46	0.934156	0.978495	1.20264	1.14815
DOCK7	11.65	11.86	11.01	11.37	0.945064	0.958685	1.0327	1.01803
ITGB3BP	12.23	11.53	11.25	11.21	0.919869	0.972246	0.996444	0.942764
ROR1-AS1	5.21	6.06	4.82	5.06	0.925144	0.834983	1.04979	1.16315
JAK1	10.43	9.58	9.16	8.5	0.878236	0.887265	0.927948	0.918504
LINC01359	6.97	7.64	6.36	7.08	0.912482	0.926702	1.11321	1.09613
INSL5	4.08	3.9	3.76	3.36	0.921569	0.861538	0.893617	0.955882
WDR78	5.08	5.32	5.24	4.43	1.0315	0.832707	0.84542	1.04724
SLC35D1	7.82	7.03	9.33	9.09	1.19309	1.29303	0.974277	0.898977
C1orf141	3.84	3.79	3.44	4.53	0.895833	1.19525	1.31686	0.986979
SERBP1	15.78	15.17	15.08	15.17	0.95564	1	1.00597	0.961343
GNG12	10.48	9.36	8.57	9.88	0.817748	1.05556	1.15286	0.89313
DIRAS3	4.22	3.57	3.36	3.76	0.796209	1.05322	1.11905	0.845972
WLS	10.91	10.4	11.21	12.22	1.0275	1.175	1.0901	0.953254
RPE65	3.48	5.17	4.11	4.25	1.18103	0.82205	1.03406	1.48563
DEPDC1	12.15	11.43	11.21	10.87	0.922634	0.951006	0.96967	0.940741
LRRC40	11.12	10.39	9.59	9.77	0.86241	0.940327	1.01877	0.934353
ANKRD13C	10.78	9.88	9.89	10.33	0.91744	1.04555	1.04449	0.916512
PTGER3	4.98	5.52	5.17	4.51	1.03815	0.817029	0.87234	1.10843
ZRANB2	11.68	11.36	11.53	11.84	0.987158	1.04225	1.02689	0.972603
NEGR1	7.91	8.12	6.93	6.99	0.876106	0.860837	1.00866	1.02655
LRRIQ3	4.29	3.76	4.39	4.95	1.02331	1.31649	1.12756	0.876457
LRRC53	3.99	4.32	4.43	4.28	1.11028	0.990741	0.96614	1.08271
ERICH3	3.43	4.5	3.7	3.38	1.07872	0.751111	0.913514	1.31195
CRYZ	9.16	8.79	8.51	7.32	0.929039	0.832765	0.860165	0.959607
SLC44A5	9.91	8.24	9.23	6.73	0.931382	0.816748	0.729144	0.831483
ASB17	3.32	3.18	3.67	3.44	1.10542	1.08176	0.93733	0.957831
PIGK	10.97	10.64	10.85	10.83	0.989061	1.01786	0.998157	0.969918
ZZZ3	11.56	10.75	11.39	10.61	0.985294	0.986977	0.931519	0.929931
USP33	11.65	10.88	10.31	10.14	0.884979	0.931985	0.983511	0.933906
FUBP1	13.43	12.84	11.88	12.13	0.884587	0.944704	1.02104	0.956069
ADGRL4	7	6.89	5.92	5.69	0.845714	0.825835	0.961149	0.984286
TTLL7	8.04	9.23	10.36	11.46	1.28856	1.2416	1.10618	1.14801
GNG5	13.32	12.23	11.36	11.66	0.852853	0.953393	1.02641	0.918168
CTBS	7.74	7.48	6.49	7.01	0.838501	0.937166	1.08012	0.966408
SSX2IP	9.24	9.29	10.08	10.16	1.09091	1.09365	1.00794	1.00541
LPAR3	10.27	10.16	9.58	8.31	0.932814	0.817913	0.867432	0.989289
MCOLN2	4.98	4.96	4.75	5.46	0.953815	1.10081	1.14947	0.995984
MCOLN3	6.88	6.62	10.27	8.49	1.49273	1.28248	0.82668	0.962209
SYDE2	9.58	10.39	10.58	11.31	1.10438	1.08855	1.069	1.08455
C1orf52	10.5	10.34	10.34	10.63	0.984762	1.02805	1.02805	0.984762
BCL10	9.34	8.76	9.2	9.45	0.985011	1.07877	1.02717	0.937901
DDAH1	9.5	9.27	9.59	9.58	1.00947	1.03344	0.998957	0.975789
ZNHIT6	9.2	9.26	9.37	9.57	1.01848	1.03348	1.02134	1.00652
COL24A1	6.66	7.14	5.84	6.66	0.876877	0.932773	1.14041	1.07207
ODF2L	11.14	11.04	10.86	11.87	0.974865	1.07518	1.093	0.991023
SEP15	13.27	12.94	14.29	13.02	1.07687	1.00618	0.911127	0.975132
GTF2B	10.49	8.7	9.64	8.89	0.91897	1.02184	0.922199	0.829361
CCBL2	10.4	10.1	10.19	8.75	0.979808	0.866337	0.858685	0.971154
GBP3	4.19	4.74	4.25	4.38	1.01432	0.924051	1.03059	1.13126
GBP1	4.55	3.99	4.85	4.52	1.06593	1.13283	0.931959	0.876923
GBP4	4.53	4.53	4.51	4.04	0.995585	0.891832	0.895787	1
GBP5	3.61	3.89	3.78	3.32	1.04709	0.85347	0.878307	1.07756
BARHL2	4.67	5.05	4.53	5.12	0.970021	1.01386	1.13024	1.08137
ZNF644	12.63	11.77	11.93	12.17	0.944576	1.03398	1.02012	0.931908
HFM1	7.66	8.2	8.03	8.21	1.0483	1.00122	1.02242	1.0705
TGFBR3	7.71	7.33	7.24	6.8	0.93904	0.927694	0.939227	0.950713
SETSIP	12.17	12.01	11.17	12.63	0.917831	1.05162	1.13071	0.986853
GLMN	7.64	7.64	6.94	6.97	0.908377	0.912304	1.00432	1
GFI1	7.95	7.98	8.73	8.54	1.09811	1.07018	0.978236	1.00377
EVI5	10.1	9.03	8.99	9.65	0.890099	1.06866	1.07341	0.894059
FAM69A	5.76	5.7	6	5.61	1.04167	0.984211	0.935	0.989583
TMED5	12.25	12.06	12.73	12.85	1.03918	1.06551	1.00943	0.98449
BCAR3	7.63	6.14	6.3	5.92	0.825688	0.964169	0.939683	0.804718
DNTTIP2	10.01	9.32	9.39	9.02	0.938062	0.967811	0.960596	0.931069
GCLM	8.46	7.26	8.31	7.89	0.98227	1.08678	0.949458	0.858156
ABCA4	5.1	5.37	5.31	6.82	1.04118	1.27002	1.28437	1.05294
F3	7.1	7.26	7.22	7.79	1.0169	1.073	1.07895	1.02254
CNN3	14.72	13.99	14.26	14.34	0.96875	1.02502	1.00561	0.950408
ALG14	6.13	7.07	7.87	7.37	1.28385	1.04243	0.936468	1.15334
DPYD	6.03	5.48	6.24	6.81	1.03483	1.2427	1.09135	0.908789
PLPPR5	7.5	8.01	7.46	6.51	0.994667	0.812734	0.872654	1.068
FRRS1	7.22	7.51	7.7	6.81	1.06648	0.906791	0.884416	1.04017
SASS6	11.72	10.86	10.59	11.27	0.903584	1.03775	1.06421	0.926621
LRRC39	6.47	6.34	5.27	4.97	0.814529	0.783912	0.943074	0.979907
DBT	10.08	9.23	9.51	8.77	0.943452	0.950163	0.922187	0.915675
EXTL2	11	11.62	10.91	10.56	0.991818	0.908778	0.967919	1.05636
DPH5	9.81	9.41	9.24	9.56	0.941896	1.01594	1.03463	0.959225
OLFM3	3.75	4.51	3.98	3.85	1.06133	0.853659	0.967337	1.20267
COL11A1	10.27	10.42	9.83	10.5	0.957157	1.00768	1.06816	1.01461
LOC101928436	4.45	4.07	2.95	3.72	0.662921	0.914005	1.26102	0.914607
AMY1B	3.95	4.59	5.39	6.26	1.36456	1.36383	1.16141	1.16203
VAV3	7.71	6.9	6.02	6.83	0.780804	0.989855	1.13455	0.894942
SLC25A24	10.51	10.21	9.26	10.27	0.881066	1.00588	1.10907	0.971456
NBPF4	5.02	4.95	5.08	5.16	1.01195	1.04242	1.01575	0.986056
HENMT1	6.86	6.54	7.63	8.87	1.11224	1.35627	1.16252	0.953353
WDR47	8.01	7.23	7.12	7.45	0.888889	1.03043	1.04635	0.902622
TAF13	11.73	10.51	10.72	11.04	0.913896	1.05043	1.02985	0.895993
C1orf194	6.06	5.31	5.14	5.03	0.848185	0.947269	0.978599	0.876238
PSRC1	8.66	6.53	5.68	5.23	0.655889	0.800919	0.920775	0.754042
MYBPHL	5.53	5.3	5.5	6.09	0.994575	1.14906	1.10727	0.958409
SORT1	11.76	13.04	12.31	12.75	1.04677	0.977761	1.03574	1.10884
PSMA5	12.63	12.33	12.33	12.49	0.976247	1.01298	1.01298	0.976247
AMIGO1	5.63	5.26	5.38	5.18	0.955595	0.984791	0.962825	0.934281
GNAT2	7.03	7.04	7.32	7.19	1.04125	1.02131	0.98224	1.00142
GSTM3	6.74	4.49	5.5	5.12	0.816024	1.14031	0.930909	0.666172
EPS8L3	3.82	3.95	3.56	4.06	0.931937	1.02785	1.14045	1.03403
ALX3	4.41	4.38	4.04	4.7	0.9161	1.07306	1.16337	0.993197
SLC16A4	5.59	5.2	6.85	6.64	1.2254	1.27692	0.969343	0.930233
LAMTOR5	12.63	10.21	9.93	10.04	0.786223	0.98335	1.01108	0.808393
KCNA10	6.98	7.27	6.78	7.41	0.971347	1.01926	1.09292	1.04155
KCNA2	5.23	5.44	6.39	5.71	1.2218	1.04963	0.893584	1.04015
KCNA3	5.39	4.84	5.31	4.43	0.985158	0.915289	0.834275	0.897959
LRIF1	8.6	8.29	9.38	9.65	1.0907	1.16405	1.02878	0.963953
DRAM2	11.78	11.08	10.37	9.48	0.880306	0.855596	0.914176	0.940577
DENND2D	4.21	3.78	4.79	5.18	1.13777	1.37037	1.08142	0.897862
OVGP1	8.31	6.36	5.21	5.61	0.626955	0.882075	1.07678	0.765343
WDR77	12.55	12.09	12.11	11.84	0.96494	0.979322	0.977704	0.963347
ADORA3	3.55	3.94	4.41	4.57	1.24225	1.1599	1.03628	1.10986
FAM212B	4.56	5.98	4.76	5	1.04386	0.83612	1.05042	1.3114
KCND3	4.12	3.64	3.65	3.59	0.885922	0.986264	0.983562	0.883495
ST7L	12.09	11.93	12.28	12.06	1.01572	1.0109	0.982085	0.986766
SLC16A1	14.82	16	15.99	14.98	1.07895	0.93625	0.936836	1.07962
PHTF1	7.69	7.51	8.54	8.58	1.11053	1.14248	1.00468	0.976593
RSBN1	9.44	8.53	7.76	7.59	0.822034	0.889801	0.978093	0.903602
PTPN22	4.18	3.87	4.41	4.1	1.05502	1.05943	0.929705	0.925837
BCL2L15	4.27	4	4.92	5.28	1.15222	1.32	1.07317	0.936768
AP4B1	7.83	7.65	8.14	7.91	1.03959	1.03399	0.971744	0.977011
SYT6	12.22	12.49	12.12	12.21	0.991817	0.977582	1.00743	1.02209
TRIM33	13.15	12.44	12.3	12.91	0.935361	1.03778	1.04959	0.946008
AMPD1	3.09	3.83	3.38	3.62	1.09385	0.94517	1.07101	1.23948
NRAS	13.58	12.21	12.55	12.5	0.924153	1.02375	0.996016	0.899116
CSDE1	15.03	14.41	14.07	14.32	0.936128	0.993754	1.01777	0.958749
SIKE1	11.74	11.19	10.9	10.88	0.92845	0.972297	0.998165	0.953152
TSPAN2	8.1	9.3	8.9	7.52	1.09877	0.808602	0.844944	1.14815
NGF	3.52	4.2	4.65	4.42	1.32102	1.05238	0.950538	1.19318
CASQ2	3.92	4.24	3.65	3.02	0.931122	0.712264	0.827397	1.08163
NHLH2	4.05	3.28	3.92	4.18	0.967901	1.27439	1.06633	0.809877
CD58	7.7	7.34	7.7	7.24	1	0.986376	0.94026	0.953247
IGSF3	9.67	10.32	8.62	8.28	0.891417	0.802326	0.960557	1.06722
TRIM45	6.68	6.92	7.4	6.94	1.10778	1.00289	0.937838	1.03593
VTCN1	4.3	5.45	5.19	5.6	1.20698	1.02752	1.079	1.26744
GDAP2	11	10.74	10.5	10.27	0.954545	0.956238	0.978095	0.976364
SPAG17	4.47	5.19	3.27	4.33	0.731544	0.834297	1.32416	1.16107
TBX15	3.41	3.57	3.81	3.19	1.1173	0.893557	0.83727	1.04692
ZNF697	7.87	7.15	7.3	7.56	0.927573	1.05734	1.03562	0.908513
HMGCS2	2.67	2.96	3.46	2.94	1.29588	0.993243	0.849711	1.10861
REG4	3.65	4.43	3.64	3.24	0.99726	0.731377	0.89011	1.2137
NBPF7	5.29	5.28	5.29	5.56	1	1.05303	1.05104	0.99811
ADAM30	3.53	3.52	3.76	3.58	1.06516	1.01705	0.952128	0.997167
NOTCH2	10.6	11.23	12.26	11.23	1.1566	1	0.915987	1.05943
FAM72B	13.69	11.11	10.29	9.35	0.751644	0.841584	0.908649	0.811541
FAM72C	14.04	11.26	10.58	10.06	0.753561	0.893428	0.950851	0.801994
PPIAL4E	6.57	6.93	6.13	6.85	0.933029	0.988456	1.11746	1.05479
NBPF15	9.54	8.18	8.24	8.93	0.863732	1.09169	1.08374	0.857442
SRGAP2B	12.78	12.07	10.75	11.31	0.841158	0.937034	1.05209	0.944444
NBPF20	10.39	10.33	10.33	11	0.994225	1.06486	1.06486	0.994225
PDZK1	6.16	6.35	5.99	6.58	0.972403	1.03622	1.0985	1.03084
RNF115	10	9.18	10.17	10.45	1.017	1.13834	1.02753	0.918
PIAS3	11.83	10.82	9.54	10.04	0.806424	0.927911	1.05241	0.914624
ANKRD35	6.28	6.5	5.28	6.59	0.840764	1.01385	1.24811	1.03503
ITGA10	6.02	5.44	5.29	5.9	0.878738	1.08456	1.11531	0.903654
LIX1L	10.05	5.73	4.68	5.85	0.465672	1.02094	1.25	0.570149
ANKRD34A	4.63	4.46	4.21	4.35	0.909287	0.975336	1.03325	0.963283
TXNIP	9.15	5.35	9.02	9.38	0.985792	1.75327	1.03991	0.584699
HFE2	3.26	3.06	3.36	3.62	1.03067	1.18301	1.07738	0.93865
LOC105371242	5.59	6.03	4.86	5.53	0.86941	0.917081	1.13786	1.07871
PRKAB2	10.7	8.43	9.77	9.63	0.913084	1.14235	0.98567	0.78785
FMO5	4.99	4.45	4.17	4.64	0.835671	1.0427	1.11271	0.891784
ACP6	9.86	9.43	9.59	9.85	0.972617	1.04454	1.02711	0.956389
GJA5	5.42	5.25	4.93	4.74	0.909594	0.902857	0.96146	0.968635
NBPF11	8.44	8.74	8.44	9.57	1	1.09497	1.13389	1.03555
PPIAL4G	5.56	6.35	5.78	5.62	1.03957	0.885039	0.972318	1.14209
NBPF9	8.57	8.99	8.63	9.69	1.007	1.07786	1.12283	1.04901
HIST2H2BF	16.19	15.16	15.56	15.7	0.961087	1.03562	1.009	0.93638
HIST2H3D	11.33	9.75	10.48	10.53	0.924978	1.08	1.00477	0.860547
HIST2H4A	11.52	10.61	12.19	11.78	1.05816	1.11027	0.966366	0.921007
HIST2H2AB	11.55	11.39	11.05	11.24	0.95671	0.986831	1.01719	0.986147
SV2A	12.46	12.68	12.92	10.97	1.03692	0.865142	0.849071	1.01766
SF3B4	12.38	12.36	12.35	10.85	0.997577	0.877832	0.878543	0.998384
MTMR11	7.68	7.2	6.21	5.99	0.808594	0.831944	0.964573	0.9375
OTUD7B	8.77	7.05	7.82	7.29	0.891676	1.03404	0.932225	0.803877
ANP32E	13.13	11.49	10.6	12.33	0.807312	1.07311	1.16321	0.875095
APH1A	12.96	12.02	12.55	10.64	0.968364	0.885191	0.847809	0.927469
ENSA	13.03	11.34	11.66	10.94	0.894858	0.964727	0.93825	0.870299
GOLPH3L	10.87	9.9	10.63	11.53	0.977921	1.16465	1.08467	0.910764
HORMAD1	4.58	3.87	4.1	3.75	0.895197	0.968992	0.914634	0.844978
CTSS	4.42	3.88	3.41	3.99	0.771493	1.02835	1.17009	0.877828
CTSK	9.32	7.26	6.59	6.12	0.707082	0.842975	0.92868	0.77897
ARNT	12.23	11.15	9.81	10.41	0.802126	0.933632	1.06116	0.911693
CERS2	12.24	11.76	12.23	10.83	0.999183	0.920918	0.885527	0.960784
FAM63A	5.69	5.67	4.86	4.47	0.85413	0.78836	0.919753	0.996485
SEMA6C	9.68	10.3	8.27	8	0.854339	0.776699	0.967352	1.06405
LYSMD1	6.18	5.38	4.93	5.9	0.797735	1.09665	1.19675	0.87055
PI4KB	8.99	7.31	7.51	6.95	0.835373	0.950752	0.925433	0.813126
RFX5	10.1	10.29	10.73	10.18	1.06238	0.98931	0.948742	1.01881
SELENBP1	7.47	6.97	6.39	5.92	0.855422	0.849354	0.926448	0.933066
POGZ	14.23	13.3	13.15	12.87	0.924104	0.967669	0.978707	0.934645
TDRKH	9.59	8.92	8.29	7.42	0.864442	0.831839	0.895054	0.930136
CELF3	7.02	6.42	6.32	6.18	0.900285	0.962617	0.977848	0.91453
MRPL9	11.89	11.18	11.77	10.54	0.989907	0.942755	0.895497	0.940286
C2CD4D	5.09	4.97	5.07	5.46	0.996071	1.09859	1.07692	0.976424
THEM5	5.8	5.82	5.88	6.52	1.01379	1.12027	1.10884	1.00345
THEM4	8.34	8.71	8.3	7.72	0.995204	0.886338	0.93012	1.04436
S100A10	10.79	11.25	11.32	11.29	1.04912	1.00356	0.99735	1.04263
S100A11	15.51	14.47	13.22	13.61	0.852353	0.940567	1.0295	0.932946
LOC100131107	4.17	3.78	3.94	4.09	0.944844	1.08201	1.03807	0.906475
TCHHL1	4.9	3.98	4.34	4.79	0.885714	1.20352	1.10369	0.812245
TCHH	3.41	3.6	3.31	2.95	0.970674	0.819444	0.891239	1.05572
RPTN	4.23	4.14	4.01	4.58	0.947991	1.10628	1.14214	0.978723
HRNR	3.14	3.54	3.11	3.71	0.990446	1.04802	1.19293	1.12739
FLG	3.84	4.02	3.99	3.87	1.03906	0.962687	0.969925	1.04688
FLG2	3.37	3.06	3.13	3.21	0.928783	1.04902	1.02556	0.908012
CRNN	5.3	4.82	4.85	5.08	0.915094	1.05394	1.04742	0.909434
LCE3E	3.24	3.37	3.44	3.32	1.06173	0.985163	0.965116	1.04012
LCE3D	4.3	4.19	4.68	4.39	1.08837	1.04773	0.938034	0.974419
LCE3A	5.41	5.76	5.98	5.88	1.10536	1.02083	0.983278	1.0647
LCE1C	11.11	11.48	11.02	11.3	0.991899	0.984321	1.02541	1.0333
SPRR2D	4.38	4.94	4.08	4.92	0.931507	0.995951	1.20588	1.12785
SPRR2B	4.35	4.79	4.47	4.7	1.02759	0.981211	1.05145	1.10115
SPRR2E	5.45	5.41	5.25	6.28	0.963303	1.16081	1.19619	0.992661
SPRR2F	4.66	4.11	3.86	4.46	0.828326	1.08516	1.15544	0.881974
SPRR2G	5.03	5.15	5.05	5.31	1.00398	1.03107	1.05149	1.02386
PGLYRP3	2.7	2.84	2.84	2.55	1.05185	0.897887	0.897887	1.05185
PGLYRP4	5.16	4.2	4.83	4.87	0.936047	1.15952	1.00828	0.813953
S100A12	4.36	3.83	4.76	4.27	1.09174	1.11488	0.897059	0.87844
S100A8	3.25	3.28	3.3	3.96	1.01538	1.20732	1.2	1.00923
S100A7L2	4.1	4.81	3.71	4.16	0.904878	0.864865	1.12129	1.17317
S100A7	4.1	4.61	4.87	4.07	1.1878	0.882863	0.835729	1.12439
S100A6	5.91	5.35	4.56	4.86	0.771574	0.908411	1.06579	0.905245
S100A5	3.45	3.6	3.37	3.64	0.976812	1.01111	1.08012	1.04348
S100A4	6.36	6.51	5.33	5.94	0.83805	0.912442	1.11445	1.02358
S100A3	5.24	5.45	5.5	5.01	1.04962	0.919266	0.910909	1.04008
S100A2	4.54	4.51	5.12	4.75	1.12775	1.05322	0.927734	0.993392
S100A16	6.85	6.17	6.09	5.91	0.889051	0.957861	0.970443	0.90073
S100A14	4.92	5.02	5.09	5.08	1.03455	1.01195	0.998035	1.02033
S100A13	11.03	8.87	8.54	8.35	0.774252	0.941375	0.977752	0.80417
ILF2	16.21	15.5	15.58	15.37	0.961135	0.991613	0.986521	0.9562
GATAD2B	13.17	11.63	10.78	10.8	0.818527	0.928633	1.00186	0.883068
DENND4B	8.8	8.2	7.58	7.03	0.861364	0.857317	0.927441	0.931818
CRTC2	11.63	11.11	10.17	9.9	0.874463	0.891089	0.973451	0.955288
SLC39A1	8.84	8.69	9.58	8.27	1.08371	0.951669	0.863257	0.983032
JTB	10.79	10.55	10.67	10.15	0.988879	0.962085	0.951265	0.977757
RAB13	13.74	13.38	12.65	12.73	0.92067	0.95142	1.00632	0.973799
NUP210L	3.63	3.68	3.76	3.72	1.03581	1.01087	0.989362	1.01377
TPM3	16.74	16.51	16.04	16.17	0.958184	0.979406	1.0081	0.98626
C1orf189	4.89	4.67	4.36	4.96	0.891616	1.0621	1.13761	0.95501
C1orf43	13.33	12.02	12.01	11.32	0.900975	0.941764	0.942548	0.901725
UBE2Q1	11.26	10	9.85	9.74	0.874778	0.974	0.988832	0.888099
ADAR	10.54	10.08	9.62	9.99	0.912713	0.991071	1.03846	0.956357
KCNN3	5.29	6.69	5.25	5.73	0.992439	0.856502	1.09143	1.26465
PMVK	8.17	7.52	7.1	7.54	0.869033	1.00266	1.06197	0.920441
PBXIP1	7.67	7.76	7	7.5	0.912647	0.966495	1.07143	1.01173
DCST2	3.92	3.81	3.86	4.04	0.984694	1.06037	1.04663	0.971939
DPM3	9.54	7.3	7.03	6.39	0.736897	0.875342	0.908962	0.765199
THBS3	8.7	8.32	8.65	9.01	0.994253	1.08293	1.04162	0.956322
FAM189B	10.5	9.47	7.05	6.66	0.671429	0.703273	0.944681	0.901905
SCAMP3	11.74	10.65	10.62	10.66	0.9046	1.00094	1.00377	0.907155
CLK2	12.24	12.13	12.09	12.24	0.987745	1.00907	1.01241	0.991013
PKLR	5.09	4.46	5.09	4.07	1	0.912556	0.799607	0.876228
RUSC1-AS1	6.05	6.33	5.62	6.87	0.928926	1.08531	1.22242	1.04628
ASH1L	8.52	8.26	8.87	7.79	1.04108	0.943099	0.878241	0.969484
GON4L	14.54	13.82	14.19	14.56	0.975928	1.05355	1.02607	0.950481
RIT1	10.12	7.62	8.48	8.56	0.837945	1.12336	1.00943	0.752964
KIAA0907	10.4	9.11	8.58	8.7	0.825	0.954995	1.01399	0.875962
SSR2	15.5	15.48	15.48	15.38	0.99871	0.99354	0.99354	0.99871
UBQLN4	12.36	10.81	10.93	9.95	0.884304	0.920444	0.910339	0.874595
MEX3A	8.84	7.6	7.51	7.82	0.849548	1.02895	1.04128	0.859729
PAQR6	8.9	7.66	7.19	6.66	0.807865	0.869452	0.926287	0.860674
SMG5	11.01	10.06	10.34	9.68	0.939146	0.962227	0.93617	0.913715
VHLL	3.09	3.87	3.65	3.26	1.18123	0.842377	0.893151	1.25243
CCT3	14.5	13.76	13.44	13.53	0.926897	0.983285	1.0067	0.948966
MEF2D	11.03	8.52	8.55	8.64	0.775159	1.01408	1.01053	0.772439
IQGAP3	9.36	9.03	8.32	8.01	0.888889	0.887043	0.96274	0.964744
GPATCH4	11.45	10.8	11.15	10.5	0.973799	0.972222	0.941704	0.943231
NES	11.07	9.81	10.9	10.06	0.984643	1.02548	0.922936	0.886179
CRABP2	12.39	11.26	11.51	12.54	0.928975	1.11368	1.08949	0.908797
ISG20L2	11.08	10.57	10.61	11.04	0.957581	1.04447	1.04053	0.953971
MRPL24	9.39	8.07	6.69	7.22	0.71246	0.894672	1.07922	0.859425
HDGF	11.1	10.29	9.77	10.48	0.88018	1.01846	1.07267	0.927027
SH2D2A	6.43	6.12	5.87	6.04	0.912908	0.986928	1.02896	0.951788
INSRR	4.33	4.6	4.46	4.41	1.03002	0.958696	0.988789	1.06236
ARHGEF11	7.69	6.29	5.68	5.94	0.738622	0.944356	1.04577	0.817945
ETV3L	4.78	4.12	4.04	4.29	0.845188	1.04126	1.06188	0.861925
ETV3	10.65	9.96	10.51	10.47	0.986854	1.0512	0.996194	0.935211
FCRL5	4.34	4.24	4.42	4.09	1.01843	0.964623	0.925339	0.976959
FCRL4	4.99	4.19	4.19	4.96	0.839679	1.18377	1.18377	0.839679
FCRL3	3.24	3.27	3.87	3.73	1.19444	1.14067	0.963824	1.00926
FCRL2	4.81	3.97	4.35	4.47	0.904366	1.12594	1.02759	0.825364
FCRL1	4.96	6.42	5.51	6.31	1.11089	0.982866	1.14519	1.29435
CD5L	5.61	6.08	5.52	6.28	0.983957	1.03289	1.13768	1.08378
CD1B	3.14	4.47	4.45	4.77	1.4172	1.06711	1.07191	1.42357
OR10T2	3.55	3.75	4.01	3.61	1.12958	0.962667	0.900249	1.05634
OR10K2	5.24	5.58	5.46	5.57	1.04198	0.998208	1.02015	1.06489
OR6Y1	3.35	4.45	3.58	4.27	1.06866	0.959551	1.19274	1.32836
OR6P1	3.46	3.56	3.38	3.47	0.976879	0.974719	1.02663	1.0289
OR10X1	3.49	3.28	2.78	3.38	0.796562	1.03049	1.21583	0.939828
SPTA1	4.59	4.74	3.89	4.6	0.847495	0.970464	1.18252	1.03268
OR6K2	4.51	4.4	3.44	4.09	0.762749	0.929545	1.18895	0.97561
OR6K3	3.3	3.45	3.25	3.04	0.984848	0.881159	0.935385	1.04545
OR6N1	4.57	5.02	5.1	5.04	1.11597	1.00398	0.988235	1.09847
OR6N2	3.71	3.58	3.58	3.81	0.96496	1.06425	1.06425	0.96496
AIM2	6.63	6.46	6.57	6.79	0.99095	1.05108	1.03349	0.974359
OR10J3	5.87	5.24	4.45	4.96	0.758092	0.946565	1.11461	0.892675
OR10J5	3.85	4.35	4.07	3.88	1.05714	0.891954	0.953317	1.12987
CRP	3.44	3.7	3.61	3.48	1.04942	0.940541	0.963989	1.07558
TAGLN2	11.29	10.08	10.72	10.22	0.949513	1.01389	0.953358	0.892826
IGSF9	6.48	7.96	7.61	7.12	1.17438	0.894472	0.935611	1.2284
SLAMF9	3.46	3.23	3.64	4.01	1.05202	1.24149	1.10165	0.933526
PIGM	8.66	9.85	11.4	10.95	1.3164	1.11168	0.960526	1.13741
KCNJ10	3.74	3.38	4.23	3.39	1.13102	1.00296	0.801418	0.903743
IGSF8	10.88	9.6	9.26	8.54	0.851103	0.889583	0.922246	0.882353
COPA	12.97	12.07	13.25	13.09	1.02159	1.08451	0.987925	0.930609
SLAMF6	4.55	4.86	4.59	4.07	1.00879	0.837449	0.88671	1.06813
CD84	3.03	3.53	3.43	3.24	1.13201	0.917847	0.944606	1.16502
SLAMF1	3.25	3.22	3.49	3.74	1.07385	1.16149	1.07163	0.990769
CD48	3.24	3.52	3.72	3.89	1.14815	1.10511	1.0457	1.08642
CD244	3.97	4.49	4.08	4.05	1.02771	0.902004	0.992647	1.13098
ITLN1	4.47	4.05	3.85	4.18	0.861298	1.0321	1.08571	0.90604
ITLN2	4.94	6.62	6.37	5.75	1.28947	0.86858	0.902669	1.34008
USF1	8.55	7.86	7.22	6.83	0.844444	0.868957	0.945983	0.919298
ARHGAP30	3.11	3.1	3.35	3.72	1.07717	1.2	1.11045	0.996785
PVRL4	5.79	6.36	5.82	6.61	1.00518	1.03931	1.13574	1.09845
PFDN2	8.85	8	7.27	8.28	0.821469	1.035	1.13893	0.903955
DEDD	11.42	10.29	10.09	9.14	0.883538	0.888241	0.905847	0.901051
B4GALT3	9.16	7.88	7.39	6.64	0.806769	0.84264	0.898512	0.860262
ADAMTS4	9.35	6.9	8.15	6.4	0.871658	0.927536	0.785276	0.737968
APOA2	4.23	3.69	4.09	4.54	0.966903	1.23035	1.11002	0.87234
NR1I3	3.83	3.98	3.6	4.43	0.939948	1.11307	1.23056	1.03916
MPZ	7.57	6.18	7.15	6.75	0.944518	1.09223	0.944056	0.81638
CFAP126	3.76	3.73	3.32	3.7	0.882979	0.991957	1.11446	0.992021
FCGR3A	4.61	4.3	4.24	4.2	0.91974	0.976744	0.990566	0.932755
FCGR3B	2.81	4.07	3.07	3.44	1.09253	0.845209	1.12052	1.4484
OLFML2B	8.36	9.74	8.01	8.3	0.958134	0.852156	1.0362	1.16507
C1orf111	5.89	6.29	5.59	6.13	0.949066	0.974563	1.0966	1.06791
SH2D1B	3.22	3.49	3.76	3.99	1.1677	1.14327	1.06117	1.08385
CCDC190	3.82	4.32	3.54	3.37	0.926702	0.780093	0.951977	1.13089
RGS5	8.3	10.27	10.83	9.51	1.30482	0.925998	0.878116	1.23735
LMX1A	7.57	8.24	8.35	8.91	1.10304	1.08131	1.06707	1.08851
RXRG	3.23	3.36	3.21	3	0.993808	0.892857	0.934579	1.04025
ALDH9A1	10.33	9	9.23	8.11	0.893514	0.901111	0.878657	0.871249
TMCO1	9.22	9.41	10.14	10.4	1.09978	1.10521	1.02564	1.02061
FAM78B	5.05	5.62	5.18	5.06	1.02574	0.900356	0.976834	1.11287
TADA1	10.09	8.79	9.01	8.18	0.892963	0.930603	0.90788	0.87116
GPA33	4.97	5.05	4.66	5.71	0.937626	1.13069	1.22532	1.0161
CD247	6.3	4.88	4.37	5.32	0.693651	1.09016	1.21739	0.774603
ADCY10	4.38	4.06	5.32	4.31	1.21461	1.06158	0.81015	0.926941
MPC2	9.23	7.33	7.97	7.93	0.863489	1.08186	0.994981	0.79415
GPR161	6.94	7.19	6.12	5.5	0.881844	0.764951	0.898693	1.03602
XCL2	4.37	4.61	4.31	4.01	0.98627	0.869848	0.930394	1.05492
DPT	3.75	4.29	3.68	4.21	0.981333	0.981352	1.14402	1.144
NME7	8.58	9.13	9.11	10.36	1.06177	1.13472	1.13721	1.0641
CCDC181	6.83	6.5	7.39	8.34	1.08199	1.28308	1.12855	0.951684
SLC19A2	10.95	10.92	11.51	10.37	1.05114	0.949634	0.900956	0.99726
F5	4.98	5.42	4.74	5.08	0.951807	0.937269	1.07173	1.08835
SELP	4.3	4.45	4.08	4.92	0.948837	1.10562	1.20588	1.03488
SELL	5.53	4.51	4.39	4.27	0.793852	0.946785	0.972665	0.815552
METTL18	6.13	6.37	5.99	6.72	0.977162	1.05495	1.12187	1.03915
SCYL3	7.72	8.07	8.35	8.31	1.08161	1.02974	0.99521	1.04534
KIFAP3	8.18	6.68	8.41	8.85	1.02812	1.32485	1.05232	0.816626
MYOC	4.16	4.01	3.47	4.1	0.834135	1.02244	1.18156	0.963942
VAMP4	8.4	7.48	7.42	6.91	0.883333	0.923797	0.931267	0.890476
TNFSF18	2.93	2.85	2.79	2.74	0.952218	0.961404	0.982079	0.972696
TNFSF4	5.5	6.25	5.25	5.43	0.954545	0.8688	1.03429	1.13636
SLC9C2	3	2.89	2.92	3.24	0.973333	1.12111	1.10959	0.963333
ANKRD45	4.8	5.34	4.38	5.06	0.9125	0.947566	1.15525	1.1125
CENPL	9.19	6.81	6.99	6.7	0.760609	0.983847	0.958512	0.741023
SERPINC1	3.81	3.89	4.54	4.58	1.1916	1.17738	1.00881	1.021
RC3H1	10.09	9.74	10.05	10.3	0.996036	1.05749	1.02488	0.965312
MRPS14	10.8	10.26	10.32	10.06	0.955556	0.980507	0.974806	0.95
KIAA0040	6.09	8.27	9.34	8.45	1.53366	1.02177	0.904711	1.35796
RFWD2	9.92	9.92	10.09	10.42	1.01714	1.0504	1.03271	1
ASTN1	7.16	7.94	8.01	7.78	1.11872	0.979849	0.971286	1.10894
ANGPTL1	3.27	3.46	4.53	3.5	1.38532	1.01156	0.772627	1.0581
ABL2	9.61	9.3	9.23	8.79	0.960458	0.945161	0.952329	0.967742
NPHS2	3.81	4.21	3.91	4.17	1.02625	0.990499	1.0665	1.10499
TOR1AIP2	9.58	9.39	8	9.5	0.835073	1.01171	1.1875	0.980167
STX6	11.62	10.61	10.72	10.01	0.922547	0.94345	0.933769	0.913081
ZNF648	5.64	5.64	6.52	6.13	1.15603	1.08688	0.940184	1
GLUL	13.16	13.83	13.42	13.39	1.01976	0.968185	0.997765	1.05091
TEDDM1	3.96	3.39	3.64	3.93	0.919192	1.15929	1.07967	0.856061
RNASEL	3.78	4.15	3.27	4.51	0.865079	1.08675	1.3792	1.09788
RGS16	6.98	6.37	8.38	9.41	1.20057	1.47724	1.12291	0.912607
RGS8	4.74	3.93	4.8	4.44	1.01266	1.12977	0.925	0.829114
SHCBP1L	4.55	4.56	4.52	4.73	0.993407	1.03728	1.04646	1.0022
NMNAT2	8.38	9.42	9.73	9.19	1.1611	0.975584	0.944502	1.12411
NCF2	3.89	4.2	4.68	4.12	1.20308	0.980952	0.880342	1.07969
ARPC5	11.73	10.36	9.34	9.78	0.796249	0.944015	1.04711	0.883205
APOBEC4	4.75	4.28	3.71	3.92	0.781053	0.915888	1.0566	0.901053
COLGALT2	7.37	7.01	7.46	6.93	1.01221	0.988588	0.928954	0.951153
EDEM3	9.82	9.61	11.42	11.68	1.16293	1.2154	1.02277	0.978615
FAM129A	7.87	7.92	11.44	11.07	1.45362	1.39773	0.967657	1.00635
TRMT1L	9.5	8.52	8.88	8.96	0.934737	1.05164	1.00901	0.896842
IVNS1ABP	12.3	11.4	10.19	10.19	0.828455	0.89386	1	0.926829
TPR	13.24	12.61	12.06	12.71	0.910876	1.00793	1.0539	0.952417
PDC	3.76	4.01	3.51	3.99	0.933511	0.995012	1.13675	1.06649
PTGS2	4.08	4.26	5.01	5.07	1.22794	1.19014	1.01198	1.04412
BRINP3	3.87	3.75	3.98	3.56	1.02842	0.949333	0.894472	0.968992
UCHL5	13.68	13.19	13.07	13.81	0.955409	1.04701	1.05662	0.964181
GLRX2	6.34	6.36	6.78	6.8	1.0694	1.06918	1.00295	1.00315
B3GALT2	4.95	5.1	4.36	5.49	0.880808	1.07647	1.25917	1.0303
KCNT2	11.84	12.19	12.49	12.2	1.0549	1.00082	0.976781	1.02956
F13B	4.02	4.6	3.74	4.24	0.930348	0.921739	1.13369	1.14428
ASPM	11.81	12.7	11.83	11.75	1.00169	0.925197	0.993238	1.07536
ZBTB41	9.59	8.31	7.89	7.97	0.822732	0.959085	1.01014	0.866528
DENND1B	7.32	7.65	7.34	7.72	1.00273	1.00915	1.05177	1.04508
ATP6V1G3	6.29	6.41	6.41	6.91	1.01908	1.078	1.078	1.01908
ZNF281	11.47	11.17	10.02	9.96	0.873583	0.891674	0.994012	0.973845
KIF14	11.4	10.67	10.36	9.45	0.908772	0.885661	0.912162	0.935965
DDX59	10.19	9.02	7.89	8.84	0.774289	0.980044	1.12041	0.885182
KIF21B	7.39	8.27	7.54	6.72	1.0203	0.812576	0.891247	1.11908
CACNA1S	3.78	4.25	3.98	3.93	1.05291	0.924706	0.987437	1.12434
ASCL5	4.93	4.06	4.26	4.66	0.864097	1.14778	1.0939	0.823529
TMEM9	10.64	10.67	11.42	10.5	1.07331	0.984067	0.91944	1.00282
TNNI1	5.14	5.34	5.32	5.15	1.03502	0.964419	0.968045	1.03891
PHLDA3	5.46	6.66	6.86	7.14	1.25641	1.07207	1.04082	1.21978
CSRP1	9.78	8.57	10.77	9.89	1.10123	1.15403	0.918292	0.876278
LMOD1	4.8	5.88	5.39	5.12	1.12292	0.870748	0.949907	1.225
ARL8A	12.92	11.13	10.55	11.4	0.816563	1.02426	1.08057	0.861455
PTPN7	4.68	3.93	4.18	3.41	0.893162	0.867684	0.815789	0.839744
UBE2T	12.19	11.18	11.14	10.15	0.913864	0.907871	0.911131	0.917145
SYT2	8.81	8.95	9.05	8.97	1.02724	1.00223	0.99116	1.01589
KDM5B	13.84	13.31	13.54	13.25	0.978324	0.995492	0.978582	0.961705
RABIF	7.59	6.9	6.8	7.2	0.895916	1.04348	1.05882	0.909091
KLHL12	9.73	8.09	9.31	9	0.956835	1.11248	0.966702	0.831449
ADIPOR1	12.83	12.16	12.03	10.64	0.937646	0.875	0.884456	0.947779
CYB5R1	7.33	8.03	8.24	7.34	1.12415	0.914072	0.890777	1.0955
MYOG	5.84	6.24	5.48	6.02	0.938356	0.964744	1.09854	1.06849
MYBPH	5.31	4.9	5.89	5.85	1.10923	1.19388	0.993209	0.922787
CHI3L1	4.09	3.92	3.65	4.48	0.892421	1.14286	1.2274	0.958435
FMOD	4.52	4.36	4.17	4.25	0.922566	0.974771	1.01918	0.964602
LINC00303	3.79	4.59	3.8	4.46	1.00264	0.971678	1.17368	1.21108
ETNK2	9.85	6.44	6.7	6.27	0.680203	0.973602	0.935821	0.653807
REN	4.78	3.98	3.83	4.35	0.801255	1.09296	1.13577	0.832636
KISS1	5.33	5.22	4.82	5.26	0.904315	1.00766	1.09129	0.979362
GOLT1A	5.69	5.82	5.91	5.36	1.03866	0.920962	0.906937	1.02285
PPP1R15B	11.94	11.5	11.84	11.67	0.991625	1.01478	0.985642	0.963149
PIK3C2B	8.41	8.43	7.23	6.54	0.859691	0.775801	0.904564	1.00238
LRRN2	6.04	6.19	6.31	5.72	1.0447	0.924071	0.906498	1.02483
TMEM81	7.06	6.36	5.89	5.26	0.834278	0.827044	0.893039	0.90085
RBBP5	10.78	10.31	10.05	9.76	0.932282	0.946654	0.971144	0.956401
DSTYK	7.98	6.55	7.77	5.55	0.973684	0.847328	0.714286	0.820802
NUAK2	10.08	7.65	10.92	9.87	1.08333	1.2902	0.903846	0.758929
KLHDC8A	5.3	4.66	5.27	5.43	0.99434	1.16524	1.03036	0.879245
ELK4	15.2	14.04	13.1	12.88	0.861842	0.917379	0.983206	0.923684
SLC45A3	7.52	8.88	9.46	7.92	1.25798	0.891892	0.837209	1.18085
NUCKS1	15.41	14.71	14.39	15.46	0.933809	1.05099	1.07436	0.954575
RAB29	7.52	6.58	5.69	6	0.756649	0.911854	1.05448	0.875
SLC41A1	12.78	12.25	11.43	10.28	0.894366	0.839184	0.899388	0.958529
PM20D1	3.57	4.42	4.27	4.13	1.19608	0.934389	0.967213	1.2381
SLC26A9	5.11	5.17	5.32	5.31	1.0411	1.02708	0.99812	1.01174
RAB7B	6.25	6.12	6.61	6.27	1.0576	1.02451	0.948563	0.9792
CTSE	4.21	4.14	3.87	4.35	0.91924	1.05072	1.12403	0.983373
AVPR1B	5.69	5.65	5.99	6.28	1.05272	1.1115	1.04841	0.99297
FAM72A	13.96	11.3	10.54	9.72	0.755014	0.860177	0.922201	0.809456
EIF2D	10.76	9.96	9.47	9.17	0.880112	0.920683	0.968321	0.925651
IL10	3.05	3.58	3.73	4.53	1.22295	1.26536	1.21448	1.17377
FCMR	4.97	4.32	4.45	4.38	0.895372	1.01389	0.98427	0.869215
PIGR	4.84	3.66	4.5	4.1	0.929752	1.12022	0.911111	0.756198
FCAMR	6.1	5.4	6.19	7.1	1.01475	1.31481	1.14701	0.885246
C1orf116	5.1	5.33	4.69	4.51	0.919608	0.846154	0.96162	1.0451
YOD1	9.34	7.48	7.12	6.44	0.762313	0.860963	0.904494	0.800857
CD34	5.56	5.91	5.17	6.71	0.929856	1.13536	1.29787	1.06295
PLXNA2	4.98	5.4	6.16	5.88	1.23695	1.08889	0.954545	1.08434
LAMB3	4.58	4.44	5.68	5	1.24017	1.12613	0.880282	0.969432
C1orf74	6.93	7.04	6.67	6.86	0.962482	0.974432	1.02849	1.01587
IRF6	5.72	5.7	6.25	5.55	1.09266	0.973684	0.888	0.996503
KCNH1	4.58	4.43	6.73	7.47	1.46943	1.68623	1.10996	0.967249
RD3	4.76	4.01	4.33	4.62	0.909664	1.15212	1.06697	0.842437
SLC30A1	8.3	8.8	10.9	9.25	1.31325	1.05114	0.848624	1.06024
NEK2	11.93	9.41	8.91	9.43	0.746857	1.00213	1.05836	0.788768
LPGAT1	6.79	6.93	7.98	8.28	1.17526	1.19481	1.03759	1.02062
INTS7	8.32	8.52	9.3	8.54	1.11779	1.00235	0.91828	1.02404
TMEM206	9.77	9.27	8.78	8.22	0.898669	0.886731	0.936219	0.948823
BATF3	6.34	6.4	7.18	6.9	1.13249	1.07812	0.961003	1.00946
NSL1	11.18	11.41	11.36	10.84	1.0161	0.950044	0.954225	1.02057
SPATA45	5.19	4.94	4.47	4.24	0.861272	0.8583	0.948546	0.95183
ANGEL2	10.21	10.47	11.13	11.02	1.09011	1.05253	0.990117	1.02547
PTPN14	11.01	10.43	10.63	9.89	0.965486	0.948226	0.930386	0.947321
USH2A	3.97	3.51	3.72	3.67	0.937028	1.04558	0.986559	0.884131
ESRRG	8.87	8.26	7.8	8.51	0.879369	1.03027	1.09103	0.931229
GPATCH2	8.5	8.07	8.16	8.71	0.96	1.07931	1.0674	0.949412
SLC30A10	5.07	3.85	4.86	5.05	0.95858	1.31169	1.03909	0.759369
EPRS	13.23	11.81	12.16	12.71	0.919123	1.07621	1.04523	0.892668
BPNT1	10.65	9.82	9.61	9.32	0.902347	0.949084	0.969823	0.922066
RAB3GAP2	12.59	11.96	12.77	12.05	1.0143	1.00753	0.943618	0.94996
DUSP10	5.34	3.57	4.76	4.72	0.891386	1.32213	0.991597	0.668539
HHIPL2	4.18	3.72	4.27	4.54	1.02153	1.22043	1.06323	0.889952
TAF1A	8.48	7.46	8.04	7.87	0.948113	1.05496	0.978856	0.879717
TLR5	5.32	6.32	6.25	5.98	1.17481	0.946203	0.9568	1.18797
SUSD4	8.04	8.07	8.88	7.7	1.10448	0.954151	0.867117	1.00373
CAPN8	3.86	4.05	4.37	4.25	1.13212	1.04938	0.97254	1.04922
TP53BP2	11.28	10.25	10.2	10.21	0.904255	0.996098	1.00098	0.908688
NVL	11.98	12.58	13.65	14.7	1.1394	1.16852	1.07692	1.05008
WDR26	12.43	11.56	11.82	11.37	0.950925	0.983564	0.961929	0.930008
LBR	11.76	11.97	12.1	11.37	1.02891	0.949875	0.939669	1.01786
ENAH	15.79	15.18	15.19	15.76	0.962001	1.03821	1.03752	0.961368
TMEM63A	10.05	10.35	9.12	8.16	0.907463	0.788406	0.894737	1.02985
LEFTY2	7.92	7.67	7.87	7.74	0.993687	1.00913	0.983482	0.968434
SDE2	10.18	8.66	9.83	9.51	0.965619	1.09815	0.967447	0.850688
ACBD3	11.89	10.1	10.68	11.56	0.898234	1.14455	1.0824	0.849453
LIN9	8.5	8.22	8.2	7.69	0.964706	0.935523	0.937805	0.967059
PARP1	13.52	12.73	12.18	11.7	0.900888	0.919089	0.960591	0.941568
ITPKB	9.86	6.75	6.03	6.21	0.611562	0.92	1.02985	0.684584
CDC42BPA	10.47	10.1	11.41	11.01	1.08978	1.0901	0.964943	0.964661
JMJD4	8.9	9.71	9.77	10.33	1.09775	1.06385	1.05732	1.09101
WNT9A	4.07	4.08	4.55	4.06	1.11794	0.995098	0.892308	1.00246
C1orf35	10.09	9.72	9.9	10.3	0.981169	1.05967	1.0404	0.96333
MRPL55	8.37	7.9	7.28	7.79	0.869773	0.986076	1.07005	0.943847
C1orf145	5.13	5.56	4.64	4.27	0.904483	0.767986	0.920259	1.08382
TRIM11	5.89	6.37	7.26	7.01	1.2326	1.10047	0.965565	1.08149
TRIM17	6.66	6.69	7.64	6.92	1.14715	1.03438	0.905759	1.0045
HIST3H3	4.3	4.16	4.6	4.48	1.06977	1.07692	0.973913	0.967442
HIST3H2A	7.93	6.73	9	8.3	1.13493	1.23328	0.922222	0.848676
BTNL10	5.43	5.72	5.66	5.84	1.04236	1.02098	1.0318	1.05341
CCSAP	7.82	6.48	5.69	6.74	0.727621	1.04012	1.18453	0.828645
ACTA1	10.5	10	11.28	10.51	1.07429	1.051	0.931738	0.952381
NUP133	10.36	9.71	9.42	8.69	0.909266	0.894954	0.922505	0.937259
ABCB10	7.28	6.56	7.98	6.51	1.09615	0.992378	0.815789	0.901099
TAF5L	9.1	8.84	9.45	8.65	1.03846	0.978507	0.915344	0.971429
PGBD5	11.11	8.87	8.66	8.15	0.779478	0.918828	0.941109	0.79838
C1orf198	5.62	5.65	6.31	6.58	1.12278	1.1646	1.04279	1.00534
TTC13	9.23	9.67	10.13	9.46	1.09751	0.978283	0.93386	1.04767
FAM89A	4.18	4.85	4.57	4.86	1.0933	1.00206	1.06346	1.16029
LOC149373	4.48	3.76	3.89	3.78	0.868304	1.00532	0.971722	0.839286
C1orf131	7.31	7.76	8.5	9.35	1.16279	1.2049	1.1	1.06156
EXOC8	6.48	6.39	6.58	6.81	1.01543	1.06573	1.03495	0.986111
EGLN1	8.89	7.88	7.96	8.09	0.895388	1.02665	1.01633	0.886389
SNRPD2P2	4.85	4.79	4.65	4.36	0.958763	0.91023	0.937634	0.987629
SIPA1L2	9.72	7.75	9.3	9	0.95679	1.16129	0.967742	0.797325
PCNXL2	11.19	11.6	11.12	10.97	0.993744	0.94569	0.986511	1.03664
TARBP1	10.12	9.45	9.34	9.47	0.922925	1.00212	1.01392	0.933794
IRF2BP2	9.08	8.3	8.32	8.37	0.9163	1.00843	1.00601	0.914097
TOMM20	12.62	11.62	11.47	11.47	0.908875	0.987091	1	0.920761
B3GALNT2	11.09	11.1	11.16	11.52	1.00631	1.03784	1.03226	1.0009
GNG4	11.82	10.55	9.11	9.18	0.770728	0.870142	1.00768	0.892555
LYST	4.3	3.85	3.84	4.02	0.893023	1.04416	1.04688	0.895349
NID1	11.53	11.51	11.79	10.44	1.02255	0.907037	0.885496	0.998265
ERO1B	8.07	7.58	10.33	10.52	1.28005	1.38786	1.01839	0.939281
LGALS8-AS1	3.68	4.17	4.06	3.88	1.10326	0.930456	0.955665	1.13315
HEATR1	13.32	12.63	14.21	12.56	1.06682	0.994458	0.883885	0.948198
MT1HL1	4.71	4.43	4.69	4.32	0.995754	0.975169	0.921109	0.940552
ZP4	3.59	3.72	3.33	3.92	0.927577	1.05376	1.17718	1.03621
GREM2	5.52	6.04	6.27	5.89	1.13587	0.975166	0.939394	1.0942
RGS7	5.56	5.62	5.45	5.74	0.980216	1.02135	1.05321	1.01079
FH	12.08	11.06	10.67	10.91	0.883278	0.986438	1.02249	0.915563
OPN3	10.41	9.74	6.65	6.91	0.638809	0.709446	1.0391	0.935639
CHML	10.49	10.66	9.98	10.03	0.951382	0.940901	1.00501	1.01621
MAP1LC3C	5.66	4.93	4.59	4.64	0.810954	0.941176	1.01089	0.871025
PLD5	5.18	7.48	6.89	6.1	1.33012	0.815508	0.885341	1.44402
CEP170	12.02	10.87	10.89	11.1	0.90599	1.02116	1.01928	0.904326
AKT3	11.14	9.32	9.48	9.44	0.850987	1.01288	0.995781	0.836625
ADSS	12.3	11.58	11.78	11.67	0.957724	1.00777	0.990662	0.941463
SMYD3	9.51	8.75	7.88	8.11	0.828601	0.926857	1.02919	0.920084
TFB2M	10.41	9.73	9.96	10.14	0.956772	1.04214	1.01807	0.934678
AHCTF1	12.1	11.04	10.7	10.55	0.884298	0.955616	0.985981	0.912397
ZNF670	11.1	11.4	10.51	9.51	0.946847	0.834211	0.904853	1.02703
ZNF669	7.55	7.39	7.47	7.03	0.989404	0.951286	0.941098	0.978808
C1orf229	3.52	3.39	3.26	3.81	0.926136	1.12389	1.16871	0.963068
ZNF124	8.72	9.2	9.22	9.26	1.05734	1.00652	1.00434	1.05505
ZNF496	11.11	10.75	10.55	10.59	0.949595	0.985116	1.00379	0.967597
OR2B11	4.05	4.41	4.12	3.48	1.01728	0.789116	0.84466	1.08889
OR2C3	3.89	4.19	3.88	3.52	0.997429	0.840095	0.907216	1.07712
OR13G1	4.11	4.33	3.47	3.33	0.844282	0.769053	0.959654	1.05353
OR6F1	4.41	4.74	4.47	4.59	1.01361	0.968354	1.02685	1.07483
OR1C1	3.69	3.87	3.87	4.63	1.04878	1.19638	1.19638	1.04878
OR14A16	4.46	4.34	4.65	4.04	1.0426	0.930876	0.868817	0.973094
OR11L1	4.63	4.32	4.1	4.76	0.885529	1.10185	1.16098	0.933045
OR2T33	4.03	4.32	3.83	3.79	0.950372	0.877315	0.989556	1.07196
OR2T12	3.3	3.53	3.18	3.53	0.963636	1	1.11006	1.0697
OR2M7	4.09	5.14	4.22	4.76	1.03178	0.92607	1.12796	1.25672
OR2T29	5.11	5.09	4.37	5.51	0.855186	1.08251	1.26087	0.996086
OR2T34	4.64	4.47	3.81	4.29	0.821121	0.959732	1.12598	0.963362
OR2T10	3.91	4.3	4.18	3.78	1.06905	0.87907	0.904306	1.09974
OR2T11	3.87	3.45	3.53	3.74	0.912145	1.08406	1.05949	0.891473
OR2T35	4.88	5.35	5.26	5.56	1.07787	1.03925	1.05703	1.09631
OR2T27	5.78	5.3	5.34	5.6	0.923875	1.0566	1.04869	0.916955
OR14I1	3.68	4.35	3.74	3.2	1.0163	0.735632	0.855615	1.18207
SH3BP5L	5.77	5.91	5.74	6.29	0.994801	1.0643	1.09582	1.02426
ZNF692	9.13	8.5	7.33	7.1	0.802848	0.835294	0.968622	0.930997
ATAD3B	8.95	7.88	8.96	9.02	1.00112	1.14467	1.0067	0.880447
ATAD3A	10.54	9.83	10.32	10.58	0.979127	1.0763	1.02519	0.932638
MMP23B	5.88	5.2	5.36	4.77	0.911565	0.917308	0.889925	0.884354
PLCH2	6.6	6.5	6.75	6.62	1.02273	1.01846	0.980741	0.984848
TNFRSF14	4.72	4.56	4.52	4.58	0.957627	1.00439	1.01327	0.966102
CLCN6	10.94	9.75	10.65	9.59	0.973492	0.98359	0.900469	0.891225
HNRNPCL3	5.58	4.9	4.82	5.43	0.863799	1.10816	1.12656	0.878136
PRAMEF33P	4.54	4.85	4.75	5.41	1.04626	1.11546	1.13895	1.06828
PRAMEF15	4.74	4.44	4.86	5.97	1.02532	1.34459	1.2284	0.936709
FHAD1	5.86	6.37	5.74	5.16	0.979522	0.810047	0.898955	1.08703
CELA2A	6.35	6.88	6.47	6.61	1.0189	0.960756	1.02164	1.08346
CELA2B	3.07	2.93	3.13	3.24	1.01954	1.1058	1.03514	0.954397
CLCNKA	7.3	7.46	7.13	7.7	0.976712	1.03217	1.07994	1.02192
SZRD1	10.4	9.29	8.22	8.91	0.790385	0.959096	1.08394	0.893269
CROCC	8.1	7.75	7.75	8.02	0.95679	1.03484	1.03484	0.95679
MINOS1	13.37	12.63	12.44	11.96	0.930441	0.946952	0.961415	0.944652
NBL1	5.95	5.83	5.54	6.26	0.931092	1.07376	1.12996	0.979832
MINOS1-NBL1	6.94	6.96	6.72	6.51	0.9683	0.935345	0.96875	1.00288
MDS2	4.77	4.83	5.66	5.04	1.18658	1.04348	0.890459	1.01258
SRRM1	15.78	15.18	14.82	14.7	0.939163	0.968379	0.991903	0.961977
SEPN1	11.82	11.73	10.82	10.25	0.915398	0.873828	0.94732	0.992386
MTFR1L	9.21	7.42	7.73	7.7	0.839305	1.03774	0.996119	0.805646
TSSK3	5.78	5.55	5.44	5.36	0.941176	0.965766	0.985294	0.960208
ZBTB8B	8.53	8.83	6.88	6.88	0.806565	0.779162	1	1.03517
ZBTB8A	9.1	8.87	9.41	9.85	1.03407	1.11048	1.04676	0.974725
SH3D21	7.88	7.3	8.31	8.94	1.05457	1.22466	1.07581	0.926396
PPCS	12.18	11.62	11.33	10.95	0.930213	0.942341	0.966461	0.954023
CCDC30	6.18	6.39	6.38	8.77	1.03236	1.37246	1.37461	1.03398
C1orf50	7.48	6.35	6.98	7.02	0.933155	1.10551	1.00573	0.84893
LOC100129924	5.48	5.18	4.11	5.31	0.75	1.0251	1.29197	0.945255
FAM183A	5.4	4.75	4.38	3.35	0.811111	0.705263	0.76484	0.87963
CYP4B1	4.17	4.57	4.7	4.72	1.1271	1.03282	1.00426	1.09592
FPGT	7.19	5.78	6.34	6.64	0.88178	1.14879	1.04732	0.803894
TNNI3K	7.23	5.64	4.98	5.08	0.688797	0.900709	1.02008	0.780083
FPGT-TNNI3K	7.42	6.55	6.16	6.74	0.830189	1.02901	1.09416	0.882749
ACADM	11.16	10.4	10.83	11	0.97043	1.05769	1.0157	0.9319
RABGGTB	12.51	11.89	12.56	11.59	1.004	0.974769	0.922771	0.95044
DNAJB4	11.51	9.74	9.88	10.74	0.858384	1.10267	1.08704	0.846221
GIPC2	5.79	6.12	6.37	6.83	1.10017	1.11601	1.07221	1.05699
HS2ST1	11.62	11.39	11.32	11.09	0.974182	0.973661	0.979682	0.980207
LINC01140	6.56	5.6	7.26	5.23	1.10671	0.933929	0.720386	0.853659
LRRC8C	8.18	8.32	8.65	7.83	1.05746	0.941106	0.905202	1.01711
LRRC8D	11.86	12.42	14.72	13.5	1.24115	1.08696	0.91712	1.04722
RNPC3	11.08	10.78	9.86	10.29	0.889892	0.954545	1.04361	0.972924
AMY2B	5.75	5.26	6.67	6.7	1.16	1.27376	1.0045	0.914783
NBPF6	4.65	5.11	5.3	5.09	1.13978	0.996086	0.960377	1.09892
GNAI3	12.55	11.81	11.87	12.06	0.945817	1.02117	1.01601	0.941036
AMPD2	9.71	9.02	8.92	8.36	0.918641	0.926829	0.93722	0.928939
GSTM4	9.55	7.66	5.89	6.55	0.616754	0.855091	1.11205	0.802094
GSTM2	9.23	7.64	5.97	7.5	0.646804	0.981675	1.25628	0.827736
GSTM1	9.53	8.33	5.85	7.71	0.613851	0.92557	1.31795	0.874082
GSTM5	8.39	7.34	6.75	6.68	0.804529	0.910082	0.98963	0.874851
KCNC4	5.62	6.26	6.23	6.32	1.10854	1.00958	1.01445	1.11388
OLFML3	12.41	12.88	10.95	10.44	0.882353	0.810559	0.953425	1.03787
ATP1A1	13.43	14.23	14.78	14.15	1.10052	0.994378	0.957375	1.05957
FAM231D	11.76	11.23	11.96	12.49	1.01701	1.1122	1.04431	0.954932
POLR3GL	7.01	5.66	6.13	6.28	0.874465	1.10954	1.02447	0.807418
CHD1L	10.81	10.44	9.34	9.13	0.864015	0.874521	0.977516	0.965772
NBPF19	9.87	10.06	9.48	10.92	0.960486	1.08549	1.1519	1.01925
PLEKHO1	10.63	9.67	8.73	8.25	0.821261	0.853154	0.945017	0.90969
LCE5A	5.23	4.93	4.3	4.8	0.82218	0.973631	1.11628	0.942639
LCE3C	3.05	3.82	3.43	4.29	1.12459	1.12304	1.25073	1.25246
LCE1B	9.39	9.48	10.06	9.54	1.07135	1.00633	0.94831	1.00958
INTS3	13.49	12.72	12.85	12.97	0.952557	1.01965	1.00934	0.942921
SLC27A3	8.41	9.1	9.61	9.42	1.14269	1.03516	0.980229	1.08205
ADAM15	7.53	7.34	6.98	6.52	0.926959	0.888283	0.934097	0.974768
DCST1	6.17	6.68	5.99	6.83	0.970827	1.02246	1.14023	1.08266
EFNA4	5.83	6	4.85	4.72	0.831904	0.786667	0.973196	1.02916
EFNA3	7.95	6.96	6.68	6.99	0.840252	1.00431	1.04641	0.875472
MTX1	10.14	8.99	9.03	7.71	0.890533	0.85762	0.853821	0.886588
CADM3	6.58	6.52	6.78	6.33	1.0304	0.970859	0.933628	0.990881
ACKR1	4.44	3.86	4.28	4.03	0.963964	1.04404	0.941589	0.869369
FCGR2A	7.28	5.32	5.54	4.81	0.760989	0.904135	0.868231	0.730769
FCGR2C	4.38	4.4	4.09	4.78	0.93379	1.08636	1.1687	1.00457
FCGR2B	3.47	3.9	3.24	3.46	0.933718	0.887179	1.0679	1.12392
NOS1AP	7.7	7.27	8.16	7.88	1.05974	1.08391	0.965686	0.944156
C1orf226	7.43	6.59	8.02	7.54	1.07941	1.14416	0.94015	0.886945
UCK2	13.11	12.12	11.78	11.24	0.898551	0.927393	0.95416	0.924485
TEX35	4.96	5.4	4.77	5.04	0.961694	0.933333	1.0566	1.08871
C1orf220	5.45	6.28	5.83	5.5	1.06972	0.875796	0.943396	1.15229
IER5	8.63	5.86	6.78	6.47	0.785632	1.1041	0.954277	0.679027
CFHR1	4.23	3.36	3.41	3.63	0.806147	1.08036	1.06452	0.794326
NAV1	11.45	11.13	10.25	10.29	0.895197	0.924528	1.0039	0.972052
MDM4	10.9	11.73	11.8	12.28	1.08257	1.04689	1.04068	1.07615
LYPLAL1	9.78	9.52	10.61	10.59	1.08487	1.11239	0.998115	0.973415
CNIH3	6.4	6.5	7.98	6.99	1.24687	1.07538	0.87594	1.01562
SNAP47	8.58	8.34	8.22	8.31	0.958042	0.996403	1.01095	0.972028
RHOU	7.89	7.84	8.56	8.18	1.08492	1.04337	0.955607	0.993663
TSNAX	10.14	9.85	9.59	9.75	0.945759	0.989848	1.01668	0.9714
DISC1	4.22	4.68	4.41	4.7	1.04502	1.00427	1.06576	1.109
TSNAX-DISC1	7.94	7.81	7.66	7.54	0.964736	0.965429	0.984334	0.983627
CHRM3	8.3	7.33	7.13	5.61	0.859036	0.765348	0.786816	0.883133
CDK11B	10.86	9.97	9.77	10.36	0.899632	1.03912	1.06039	0.918048
SLC35E2B	10.88	11.45	9.98	10.27	0.917279	0.896943	1.02906	1.05239
CDK11A	12.45	11.71	11.46	11.78	0.920482	1.00598	1.02792	0.940562
SLC35E2	11.44	11.7	10.39	10.54	0.908217	0.900855	1.01444	1.02273
FAAP20	9.29	8.27	7.84	8.15	0.843918	0.98549	1.03954	0.890205
TTC34	8.36	8.33	8.12	8.49	0.971292	1.01921	1.04557	0.996411
TNFRSF25	9.8	10.06	8.98	9.47	0.916327	0.941352	1.05457	1.02653
PLEKHG5	9.31	9.92	8.48	9.52	0.910849	0.959677	1.12264	1.06552
ERRFI1	13.4	13.12	13.68	12.8	1.0209	0.97561	0.935673	0.979104
PRAMEF6	5.75	6.34	5.52	6.53	0.96	1.02997	1.18297	1.10261
PRAMEF27	5.46	4.76	5.05	5.08	0.924908	1.06723	1.00594	0.871795
TAS1R2	4.95	4.97	4.86	5	0.981818	1.00604	1.02881	1.00404
ALDH4A1	7.04	7.43	7.06	6.89	1.00284	0.927322	0.975921	1.0554
IFFO2	8.16	6.93	9.05	8.14	1.10907	1.1746	0.899448	0.849265
DDOST	11.88	11.96	13.53	12.37	1.13889	1.03428	0.914265	1.00673
HNRNPR	14.5	13.71	13.2	13.22	0.910345	0.96426	1.00152	0.945517
SMIM12	11.71	11.34	11.06	11.34	0.944492	1	1.02532	0.968403
SFPQ	13.84	14.21	14.51	15.07	1.04841	1.06052	1.03859	1.02673
RRAGC	11.91	10.35	11.26	10.64	0.945424	1.02802	0.944938	0.869018
MYCBP	11.69	10.26	9.27	10.36	0.792985	1.00975	1.11758	0.877673
EBNA1BP2	5.47	6.92	6.97	6.61	1.27422	0.955202	0.94835	1.26508
MKNK1	7.62	6.92	6.51	6.61	0.854331	0.955202	1.01536	0.908136
MOB3C	5.97	5.54	6.17	5.88	1.0335	1.06137	0.952998	0.927973
TAL1	4.68	4.39	4.92	4.26	1.05128	0.970387	0.865854	0.938034
STIL	11.82	10.41	10.3	10.28	0.871404	0.987512	0.998058	0.880711
CDCP2	7.63	7.98	8.23	8.11	1.07864	1.01629	0.985419	1.04587
CYB5RL	7.44	6.58	7.28	6.62	0.978495	1.00608	0.909341	0.884409
PLPP3	11.64	12.2	11.35	10.57	0.975086	0.866393	0.931278	1.04811
DAB1	8.12	6.07	5.85	6.44	0.720443	1.06096	1.10085	0.747537
OMA1	7.49	7.24	7.12	7.64	0.950601	1.05525	1.07303	0.966622
GBP2	5.02	4.66	4.67	4.68	0.930279	1.00429	1.00214	0.928287
GBP7	4.41	3.86	3.82	3.98	0.866213	1.03109	1.04188	0.875283
ARHGAP29	8.76	7.69	7.54	8.25	0.860731	1.07282	1.09416	0.877854
AKNAD1	3.55	3.27	3.95	3.55	1.11268	1.08563	0.898734	0.921127
CLCC1	11.15	10.82	11	10.95	0.986547	1.01201	0.995455	0.970404
RHOC	10.47	9.44	8.43	8.52	0.805158	0.902542	1.01068	0.901624
PPM1J	7.34	6.52	5.77	4.32	0.786104	0.662577	0.7487	0.888283
BCAS2	11.31	11.07	11.83	12.71	1.04598	1.14815	1.07439	0.97878
DENND2C	6.52	6.88	5.95	6.64	0.912577	0.965116	1.11597	1.05521
WARS2	9.26	8.23	8.36	8.03	0.902808	0.975699	0.960526	0.888769
SEC22B	10.5	10.36	10.94	11.18	1.0419	1.07915	1.02194	0.986667
PEX11B	8.65	8.34	7.85	7.94	0.907514	0.952038	1.01146	0.964162
RBM8A	13.53	12.18	12.51	13.63	0.924612	1.11905	1.08953	0.900222
NBPF10	11.27	11.22	11.2	11.98	0.993789	1.06774	1.06964	0.995563
NOTCH2NL	10.2	10.67	11.67	10.59	1.14412	0.992502	0.907455	1.04608
NBPF14	11.15	11.48	11.57	12.25	1.03767	1.06707	1.05877	1.0296
HIST2H2AA4	13.07	12.39	13.5	12.93	1.0329	1.04358	0.957778	0.947972
HIST2H2BE	11.11	9.73	9.84	10.12	0.885689	1.04008	1.02846	0.875788
MCL1	13.16	11.66	13.27	12.45	1.00836	1.06775	0.938206	0.886018
ADAMTSL4-AS1	6.02	5.5	6.43	6.72	1.06811	1.22182	1.0451	0.913621
CDC42SE1	11.96	11.13	10.64	11.27	0.889632	1.01258	1.05921	0.930602
TMOD4	4.68	5.26	4.92	4.71	1.05128	0.895437	0.957317	1.12393
VPS72	9.86	9	8.6	9.53	0.872211	1.05889	1.10814	0.912779
LINGO4	4.5	3.82	3.81	3.97	0.846667	1.03927	1.04199	0.848889
RORC	4.52	4.24	4.5	4.49	0.995575	1.05896	0.997778	0.938053
SPRR2A	4.93	5.15	4.35	5.54	0.882353	1.07573	1.27356	1.04462
SHE	5.03	4.33	5.12	5.24	1.01789	1.21016	1.02344	0.860835
PYGO2	9.89	8.28	7.94	7.99	0.802831	0.964976	1.0063	0.837209
SHC1	13.71	12.64	12.83	12.44	0.935813	0.984177	0.969602	0.921955
KRTCAP2	13.92	13.66	13.24	12.81	0.951149	0.937775	0.967523	0.981322
MUC1	8.61	8.59	9.39	8.86	1.09059	1.03143	0.943557	0.997677
GBA	10.99	11.5	11.83	11.09	1.07643	0.964348	0.937447	1.04641
YY1AP1	13.05	12.1	11.8	12.44	0.904215	1.0281	1.05424	0.927203
ARHGEF2	12.27	11.11	12.66	12.9	1.03178	1.16112	1.01896	0.90546
GLMP	11.35	10.95	10.47	9.74	0.922467	0.889498	0.930277	0.964758
C1orf61	4.92	5.17	5.58	5.54	1.13415	1.07157	0.992832	1.05081
C1orf204	5.93	4.89	5.28	4.96	0.890388	1.01431	0.939394	0.824621
VSIG8	4.78	4.93	4.4	4.53	0.920502	0.918864	1.02955	1.03138
CFAP45	3.72	3.92	3.65	4.01	0.981183	1.02296	1.09863	1.05376
DCAF8	10.37	9.79	9.08	9.79	0.875603	1	1.07819	0.944069
PEX19	11.71	10.88	11	11.3	0.939368	1.0386	1.02727	0.92912
F11R	13.88	14.45	14.68	13.63	1.05764	0.943253	0.928474	1.04107
TSTD1	10.03	9.2	9.23	8.5	0.920239	0.923913	0.92091	0.917248
ILDR2	5.28	4.76	5.83	5.05	1.10417	1.06092	0.866209	0.901515
CREG1	9.08	9.24	10.84	9.02	1.19383	0.97619	0.832103	1.01762
SELE	4.54	4.1	3.47	4.26	0.764317	1.03902	1.22767	0.903084
PIGC	8.18	8.63	9.02	8.18	1.10269	0.947856	0.906874	1.05501
TNR	5.79	5.82	5.62	5.71	0.970639	0.9811	1.01601	1.00518
SEC16B	4.6	4.62	3.85	4.02	0.836957	0.87013	1.04416	1.00435
LHX4-AS1	5.91	6.79	8.32	8.4	1.40778	1.23711	1.00962	1.1489
ACBD6	9.47	8.98	9.76	10.02	1.03062	1.11581	1.02664	0.948258
TNNT2	8.87	9.18	8.7	9.78	0.980834	1.06536	1.12414	1.03495
LAD1	7.77	8.05	8.88	8.92	1.14286	1.10807	1.0045	1.03604
CHIT1	4.64	3.84	3.82	4.18	0.823276	1.08854	1.09424	0.827586
PLEKHA6	8.81	8.46	8.25	8.48	0.936436	1.00236	1.02788	0.960272
LEMD1	7	6.09	5.44	5.09	0.777143	0.835796	0.935662	0.87
BLACAT1	9.18	9.51	8.95	7.94	0.974946	0.834911	0.887151	1.03595
[truncated: 17,443 more rows]

## Sheet: Proteomics
Gene Symbol	healthy 0h_1	healthy 0h_2	healthy 0h_3	WFS 0h_1	WFS 0h_2	WFS 0h_3	healthy 8h_1	healthy 8h_3	WFS 8h_1	WFS 8h_2	log healthy 0h_1	log healthy 0h_2	log healthy 0h_3	log WFS 0h_1	log WFS 0h_2	log WFS 0h_3	log healthy 8h_1	log healthy 8h_3	log WFS 8h_1	log WFS 8h_2	FC WFS 0h/healthy 0h	p value WFS 0h/healthy 0h	FDR WFS 0h/healthy 0h	FC WFS 8h/healthy 8h	p value WFS 8h/healthy 8h	FDR WFS 8h/healthy 8h	FC healthy 8h/healthy 0h	p value healthy 8h/healthy 0h	FDR healthy 8h/healthy 0h	FC WFS 8h/ WFS 0h	p value WFS 8h/ WFS 0h	FDR WFS 8h/ WFS 0h
ERI3	36.643	32.9447	26.9557	73.5723	74.1501	73.9112	35.8759	36.4407	77.0359	67.94	1.56399	1.51779	1.43065	1.86671	1.87011	1.86871	1.5548	1.56159	1.88669	1.83213	2.29569	0.000738324	0.00716162	2.00474	0.00822873	0.102313	1.12359	0.363176	0.554998	0.981186	0.685343	0.909664
DIO3	376.474	352.286	376.273	847.688	823.81	816.197	155.312	161.525	658.771	668.147	2.57573	2.5469	2.5755	2.92824	2.91583	2.91179	2.19121	2.20824	2.81873	2.82487	2.25124	5.20587e-06	0.00118853	4.18801	0.000211732	0.0710801	0.430083	0.000119757	0.0528581	0.800089	0.000745541	0.250284
LPHN2	607.274	598.265	656.715	493.553	502.658	497.865	287.388	285.624	403.459	429.931	2.78338	2.77689	2.81738	2.69333	2.70127	2.69711	2.45847	2.45579	2.6058	2.6334	0.802294	0.00171743	0.0113888	1.4544	0.00720361	0.0975454	0.461547	0.000248057	0.0531877	0.836694	0.00540494	0.345751
ANXA1	1843.93	2284.82	1627.8	126.305	129.296	129.283	1012.04	1097.16	105.054	102.665	3.26574	3.35885	3.2116	2.10142	2.11159	2.11154	3.0052	3.04027	2.02141	2.01142	0.0668602	1.09631e-05	0.00136558	0.0984824	0.000328145	0.0743158	0.5496	0.0206294	0.120133	0.809539	0.000531387	0.229992
CENPQ	158.102	175.388	205.414	226.086	221.83	223.214	134.313	132.241	185.311	225.768	2.19894	2.244	2.31263	2.35427	2.34602	2.34872	2.12812	2.12137	2.2679	2.35366	1.24536	0.0419161	0.0909555	1.5422	0.0495187	0.163051	0.741934	0.0588975	0.194802	0.918777	0.312603	0.781186
NCAM1	96.9626	60.8422	116.718	488.26	474.386	484.608	74.9228	81.3618	492.205	342.84	1.9866	1.7842	2.06714	2.68865	2.67613	2.68539	1.87461	1.91042	2.69215	2.53509	5.27189	0.000938976	0.00809087	5.3431	0.0122467	0.112621	0.853943	0.658742	0.795486	0.865479	0.320313	0.782522
HMCES	180.312	347.398	183.626	259.834	265.689	260.07	155.929	155.841	235.686	267.246	2.25602	2.54083	2.26393	2.4147	2.42437	2.41509	2.19293	2.19268	2.37233	2.42691	1.10439	0.529308	0.622757	1.61315	0.0169681	0.120901	0.657432	0.275587	0.467749	0.960291	0.439755	0.835135
GLDC	1341.9	1056.69	1389.38	3271.16	3161.03	3271.75	1433.1	1440.37	3265.43	2899.04	3.12772	3.02395	3.14282	3.5147	3.49983	3.51478	3.15628	3.15847	3.51394	3.46225	2.56178	0.000399321	0.00525168	2.14531	0.00606156	0.094779	1.13787	0.307202	0.500248	0.952882	0.364036	0.802095
RAB7L1	120.942	109.34	116.206	224.797	218.462	224.511	64.7782	68.1111	193.598	215.766	2.08258	2.03878	2.06523	2.35179	2.33938	2.35124	1.81143	1.83322	2.2869	2.33398	1.92725	2.84653e-05	0.0020392	3.08049	0.00281221	0.0866504	0.575298	0.000964652	0.0600877	0.919547	0.136349	0.67578
SALL3	1	3.64857	3.81105	73.3843	76.4505	84.3518	5.53633	5.78828	57.2542	72.7609	0	0.562123	0.581045	1.8656	1.88338	1.92609	0.743222	0.76255	1.75781	1.8619	27.6829	0.00139508	0.0100001	11.4808	0.0024988	0.0866504	2.008	0.228098	0.418703	0.832766	0.167799	0.703947
HES6	10.262	6.41398	10.87	32.7684	29.6356	30.0893	4.83405	4.69811	20.4188	21.6307	1.01123	0.807128	1.03623	1.51546	1.47181	1.47841	0.684311	0.671923	1.31003	1.33507	3.35778	0.00189694	0.0120438	4.41133	0.000469505	0.0756561	0.519068	0.0617367	0.200986	0.681933	0.00359117	0.295245
IGDCC3	332.509	303.548	316.044	822.833	786.303	787.481	141.75	155.484	497.732	512.284	2.5218	2.48223	2.49975	2.91531	2.89559	2.89624	2.15152	2.19169	2.697	2.70951	2.51719	6.88168e-06	0.00119533	3.39805	0.00156158	0.0838996	0.468281	0.000564759	0.0600877	0.632151	0.000242388	0.195292
DARS2	1415.07	1002.49	1439.77	1886.45	1930.88	1872.75	1148.69	1137.29	1818.77	1928.14	3.15078	3.00108	3.15829	3.27565	3.28576	3.27248	3.0602	3.05587	3.25978	3.28514	1.47513	0.0272908	0.0673657	1.63908	0.00357999	0.0866504	0.888949	0.542047	0.710703	0.987748	0.644732	0.897944
C19orf53	206.863	1370.5	252.472	1886.31	1690.02	1774.4	341.19	343.297	1881.31	1711.83	2.31568	3.13688	2.40221	3.27561	3.22789	3.24905	2.533	2.53567	3.27446	3.23346	2.92416	0.0723801	0.134992	5.24939	0.000813953	0.0806793	0.561106	0.819054	0.899797	1.00728	0.903044	0.972108
STOML2	499.241	517.6	488.535	317.965	315.468	314.523	213.806	208.585	269.525	232.451	2.69831	2.71399	2.6889	2.50238	2.49896	2.49765	2.33002	2.31928	2.4306	2.36633	0.629714	1.13081e-05	0.00136558	1.18842	0.151693	0.281612	0.420883	4.48119e-05	0.0498567	0.794303	0.0244312	0.483972
ABCB10	76.8801	48.4246	79.3032	79.428	83.7755	78.5299	28.4081	28.8337	75.2024	73.9212	1.88581	1.68507	1.89929	1.89997	1.92312	1.89504	1.45344	1.4599	1.87623	1.86877	1.18145	0.301982	0.401629	2.60515	0.000140792	0.0710801	0.419645	0.0262641	0.133452	0.925339	0.0618589	0.597005
SOX11	502.199	549.162	497.042	819.056	848.687	793.982	310.624	311.471	644.526	728.099	2.70088	2.7397	2.69639	2.91331	2.92875	2.89981	2.49224	2.49342	2.80924	2.86219	1.58985	0.00023338	0.00424171	2.20646	0.00591176	0.0940048	0.602648	0.00114052	0.0600877	0.83638	0.0400927	0.549535
HDGFRP3	310.892	295.995	317.55	653.049	619.291	615.697	171.051	181.487	537.047	685.309	2.49261	2.47128	2.50181	2.81495	2.79189	2.78937	2.23313	2.25885	2.73001	2.83589	2.04236	1.40494e-05	0.00148942	3.4673	0.0101365	0.107449	0.572031	0.000524926	0.0600877	0.971132	0.724827	0.923456
SALL1	223.495	231.867	260.436	1118.97	1101.69	1104.99	297.704	271.31	875.024	1035.71	2.34927	2.36524	2.4157	3.04882	3.04206	3.04336	2.47378	2.43347	2.94202	3.01524	4.64607	4.91532e-06	0.00118853	3.35797	0.00627728	0.094779	1.1924	0.0823629	0.235653	0.861817	0.0948919	0.640322
PLOD1	1253.89	1070.11	1313.33	246.857	234.537	235.074	885.143	827.654	239.052	203.658	3.09826	3.02943	3.11837	2.39245	2.37021	2.3712	2.94701	2.91785	2.37849	2.3089	0.196976	1.46179e-05	0.00152956	0.258472	0.00408144	0.0866504	0.706341	0.026137	0.132976	0.926859	0.302351	0.775938
VAT1L	965.566	1196.23	849.233	194.217	191.353	175.567	1114.15	1189.64	170.219	208.991	2.98478	3.07781	2.92903	2.28829	2.28184	2.24444	3.04694	3.07542	2.23101	2.32013	0.186361	9.03412e-05	0.00289498	0.164603	0.00352676	0.0866504	1.14768	0.343616	0.536742	1.01368	0.921119	0.979742
HDGF	542.033	738.052	500.104	2108.53	1985.13	1988.21	728.557	711.523	2133.35	1997.63	2.73403	2.86809	2.69906	3.32398	3.29779	3.29846	2.86246	2.85219	3.32906	3.30052	3.41642	0.000495003	0.00577281	2.86858	0.00109784	0.0838996	1.21342	0.268389	0.459795	1.01884	0.63743	0.896453
UBAC2	126.278	118.314	141.687	165.484	163.546	155.503	61.9107	60.9494	141.848	151.609	2.10133	2.07304	2.15133	2.21876	2.21364	2.19174	1.79177	1.78497	2.15182	2.18072	1.25436	0.0150165	0.0448935	2.38855	0.00153954	0.0838996	0.477091	0.00169983	0.0646735	0.908474	0.0706436	0.603688
SELRC1	1241.18	859.655	1090.76	145.962	161.071	151.633	1380.21	1231.48	117.014	137.047	3.09383	2.93432	3.03773	2.16424	2.20702	2.18079	3.13995	3.09043	2.06824	2.13687	0.143711	6.5047e-05	0.00256947	0.0972784	0.00174162	0.0838996	1.22745	0.235914	0.426548	0.830869	0.0740056	0.604387
KDELC1	815.69	614.754	884.388	463.953	446.815	457.891	808.967	821.632	472.884	380.153	2.91153	2.7887	2.94664	2.66647	2.65013	2.66076	2.90793	2.91468	2.67475	2.57996	0.591256	0.0097495	0.0332565	0.523143	0.0268812	0.132709	1.05662	0.671045	0.803241	0.934897	0.441029	0.835608
FAM129A	409.896	436.236	386.298	115.698	118.427	108.621	486.561	514.379	263.741	238.984	2.61267	2.63972	2.58692	2.06333	2.07345	2.03591	2.68714	2.71128	2.42118	2.37837	0.278106	8.01467e-06	0.00119533	0.502253	0.00666802	0.0952816	1.21825	0.0283938	0.136987	2.20014	0.000542368	0.229992
NASP	942.14	1036.1	1512.62	3748.62	3555.52	3581.96	1625.45	1627.34	3688.3	3488.91	2.97412	3.0154	3.17973	3.57387	3.5509	3.55412	3.21097	3.21148	3.56683	3.54269	3.11846	0.00134852	0.00981483	2.20648	0.00123237	0.0838996	1.3977	0.152197	0.331868	0.988951	0.731042	0.926842
C19orf52	287.695	240.512	320.056	227.941	236.323	226.057	112.592	114.992	234.563	214.154	2.45893	2.38114	2.50523	2.35782	2.37351	2.35422	2.05151	2.06067	2.37026	2.33073	0.813805	0.0776491	0.141967	1.97165	0.00471635	0.0869557	0.402441	0.00357369	0.0722879	0.975018	0.542976	0.874602
POU2F2	3.18725	4.25901	6.5665	45.6885	47.1002	43.4948	5.34266	4.63599	49.7023	43.7689	0.503416	0.629309	0.817334	1.65981	1.67302	1.63844	0.727758	0.666142	1.69638	1.64117	9.72567	0.000391701	0.00520781	9.36712	0.00180693	0.0838996	1.06817	0.721788	0.835446	1.02879	0.664118	0.90468
CHD1L	481.243	536.758	494.664	1211.42	1261.69	1240.84	559.584	582.357	1291.97	1334.05	2.68236	2.72978	2.69431	3.08329	3.10095	3.09372	2.74787	2.76519	3.11125	3.12517	2.45524	1.33936e-05	0.00147825	2.29961	0.000942508	0.0838996	1.13238	0.0683535	0.212794	1.0606	0.0558721	0.588902
TSPAN18	21.5122	21.6219	23.6066	105.395	108.806	101.226	14.6795	16.5896	90.9513	78.7685	1.33268	1.33489	1.37303	2.02282	2.03665	2.00529	1.16671	1.21984	1.95881	1.89635	4.72616	1.85892e-06	0.000936081	5.42772	0.00310259	0.0866504	0.702774	0.00972382	0.0921703	0.807095	0.0365638	0.53507
ELFN1	21.0955	28.2854	23.2116	65.2179	60.3353	60.5454	12.274	11.2392	50.044	72.5434	1.32419	1.45156	1.36571	1.81437	1.78057	1.78208	1.08899	1.05074	1.69935	1.8606	2.56361	0.000459018	0.00560598	5.21356	0.0133437	0.113278	0.48586	0.00863237	0.0886	0.988084	0.854109	0.957777
NDRG3	92.2184	136.027	85.5748	152.249	158.05	163.58	60.0285	60.6685	165.945	159.181	1.96482	2.13363	1.93235	2.18255	2.19879	2.21373	1.77836	1.78296	2.21996	2.20189	1.51003	0.0405786	0.0886341	2.69374	0.000469399	0.0756561	0.576908	0.0651096	0.20653	1.02914	0.418482	0.827821
MTTP	280.502	152.233	308.517	1696.73	1713.25	1665.48	318.315	358.479	1645.04	1781.13	2.44794	2.18251	2.48928	3.22961	3.23382	3.22154	2.50286	2.55446	3.21618	3.2507	6.84715	0.000884394	0.0078389	5.06235	0.00193455	0.0862298	1.36956	0.303829	0.49755	1.01257	0.733494	0.927335
PTBP2	390.069	371.332	380.128	1375.07	1425.91	1331	525.803	537.865	1152.93	1236.81	2.59114	2.56976	2.57993	3.13832	3.15409	3.12418	2.72082	2.73067	3.0618	3.0923	3.61969	7.81761e-07	0.000706056	2.2467	0.00207447	0.0866504	1.39769	0.000477846	0.0600877	0.867528	0.0302945	0.510872
NDNF	57.1745	56.824	61.0023	466.628	464.281	399.375	37.7982	40.4171	373.959	419.392	1.7572	1.75453	1.78535	2.66897	2.66678	2.60138	1.57747	1.60657	2.57282	2.62262	7.60159	3.45128e-06	0.00118853	10.1432	0.000821112	0.0806793	0.670414	0.00190323	0.0661985	0.894566	0.254225	0.755827
SUCO	196.21	174.049	223.588	232.314	232.22	224.764	130.547	127.366	230.405	254.181	2.29272	2.24067	2.34945	2.36608	2.3659	2.35173	2.11577	2.10505	2.36249	2.40514	1.16073	0.102775	0.174365	1.87887	0.00640568	0.094779	0.651463	0.0203388	0.119526	1.05452	0.276929	0.765477
C6orf89	372.318	326.348	401.168	276.116	268.536	270.796	109.375	116.551	200.03	207.348	2.57091	2.51368	2.60333	2.44109	2.429	2.43264	2.03892	2.06652	2.3011	2.3167	0.741428	0.00831425	0.0300541	1.80315	0.0038071	0.0866504	0.308127	0.000722921	0.0600877	0.749364	0.000453354	0.228292
NTN1	20.9601	17.9333	30.3223	257.308	246.419	239.388	18.5315	15.1536	219.16	255.675	1.32139	1.25366	1.48176	2.41045	2.39167	2.3791	1.26791	1.18052	2.34076	2.40769	10.7362	0.000107519	0.00311612	14.0963	0.00228267	0.0866504	0.730003	0.26306	0.454238	0.958469	0.530092	0.870203
PRDM8	15.6997	17.2675	17.0528	175.699	174.647	195.996	25.5754	23.3084	135.345	163.425	1.19589	1.23723	1.2318	2.24477	2.24216	2.29225	1.40782	1.36751	2.13144	2.21332	10.9225	9.66874e-07	0.000706056	6.11184	0.00336431	0.0866504	1.46593	0.00514246	0.0784713	0.820283	0.0996249	0.646272
LSAMP	296.123	244.854	322.984	921.616	956.085	1006.28	264.544	249.654	868.544	896.885	2.47147	2.38891	2.50918	2.96455	2.9805	3.00272	2.4225	2.39734	2.93879	2.95274	3.33809	0.000145156	0.00353329	3.43336	0.000719674	0.0782091	0.892745	0.392753	0.582918	0.918225	0.0940053	0.63757
DHRS3	15.2765	15.292	12.8971	86.4173	96.4161	91.1694	13.2479	14.7192	89.9116	94.5749	1.18402	1.18446	1.11049	1.9366	1.98415	1.95985	1.12215	1.16788	1.95382	1.97578	6.3039	9.10761e-06	0.00120295	6.59655	0.000956211	0.0838996	0.965146	0.711636	0.829401	1.00995	0.829018	0.95094
ANKRD6	31.8164	35.7888	36.6028	110.354	101.026	105.975	35.4058	34.9073	97.2495	103.586	1.50265	1.55375	1.56351	2.04279	2.00443	2.0252	1.54907	1.54292	1.98789	2.0153	3.0454	2.47151e-05	0.00189647	2.8563	0.000949448	0.0838996	1.01211	0.82142	0.901414	0.949263	0.289835	0.771818
ODC1	40.8487	40.2032	35.4025	114.88	126.219	122.349	15.989	18.1779	95.3161	92.2257	1.61118	1.60426	1.54903	2.06024	2.10112	2.0876	1.20382	1.25954	1.97917	1.96485	3.12095	2.78378e-05	0.0020392	5.48899	0.00150634	0.0838996	0.440089	0.00166657	0.0646735	0.774011	0.00661002	0.357429
ZC2HC1A	208.152	316.487	211.184	606.578	608.387	585.013	310.729	299.79	585.352	569.104	2.31838	2.50036	2.32466	2.78289	2.78418	2.76717	2.49238	2.47682	2.76742	2.75519	2.44621	0.00268807	0.0149777	1.89094	0.00127659	0.0838996	1.24456	0.27269	0.464619	0.962058	0.139843	0.679584
VRK3	89.3481	97.0654	99.8936	118.333	114.598	122.421	43.8978	46.0952	111.862	107.54	1.95109	1.98706	1.99954	2.07311	2.05918	2.08786	1.64244	1.66366	2.04868	2.03157	1.24116	0.00489276	0.0216005	2.43799	0.00123716	0.0838996	0.471485	0.000528159	0.0600877	0.926132	0.0755926	0.605218
MAPK11	6.38016	7.15984	8.3	26.4454	26.9169	28.8967	8.98766	8.72565	32.2651	26.5073	0.804832	0.854903	0.919078	1.42235	1.43003	1.46085	0.953647	0.940798	1.50873	1.42337	3.76644	7.95022e-05	0.00277483	3.31798	0.00685059	0.095645	1.21657	0.134065	0.309312	1.07172	0.480712	0.850651
PLEKHA2	48.9748	86.4865	51.3184	171.028	173.738	163.212	50.2928	45.9892	181.603	188.262	1.68997	1.93695	1.71027	2.23307	2.23989	2.21275	1.70151	1.66266	2.25912	2.27476	2.71966	0.00483806	0.0215135	3.84148	0.00127941	0.0838996	0.773226	0.416724	0.60311	1.09217	0.049723	0.576862
TMEM131	186.683	153.166	201.297	162.725	159.222	156.628	86.342	89.4921	127.27	118.351	2.2711	2.18516	2.30384	2.21145	2.202	2.19487	1.93622	1.95178	2.10473	2.07317	0.884373	0.229531	0.325071	1.39689	0.0144122	0.115657	0.487394	0.00673288	0.082442	0.769851	0.00334816	0.288307
ATP11C	204.717	168.726	223.741	274.909	288.713	282.775	102.364	109.913	283.427	266.758	2.31115	2.22718	2.34975	2.43919	2.46047	2.45144	2.01015	2.04105	2.45244	2.42612	1.41731	0.013639	0.0421029	2.59183	0.00239864	0.0866504	0.533195	0.0111317	0.0949792	0.975048	0.444804	0.835608
AK4	283.828	268.67	293.267	1799.81	1765.51	1930.67	368.169	328.344	1741.24	1747.88	2.45306	2.42922	2.46726	3.25523	3.24687	3.28571	2.56605	2.51633	3.24086	3.24251	6.49825	9.44853e-07	0.000706056	5.00941	0.00125839	0.0838996	1.2353	0.0299268	0.13978	0.952272	0.263756	0.762226
GPSM1	130.823	208.234	152.936	366.675	381.753	393.432	173.605	173.217	425.34	361.973	2.11668	2.31855	2.18451	2.56428	2.58178	2.59487	2.23956	2.23859	2.62874	2.55868	2.32089	0.00337683	0.0173625	2.27008	0.00961861	0.107085	1.0574	0.699884	0.821528	1.03425	0.670469	0.906424
JAM2	267.724	245.149	283.833	254.696	250.314	241.527	128.953	131.777	228.441	196.737	2.42769	2.38943	2.45306	2.40602	2.39849	2.38297	2.11043	2.11984	2.35877	2.29389	0.937029	0.234262	0.330551	1.63072	0.0232583	0.128288	0.49089	0.00103517	0.0600877	0.854301	0.0736704	0.604387
UNG	150.723	128.903	148.271	172.46	175.503	165.185	84.8141	85.5125	144.842	147.82	2.17818	2.11026	2.17106	2.23669	2.24428	2.21797	1.92847	1.93203	2.16089	2.16973	1.19923	0.0253146	0.0639572	1.71824	0.000410597	0.0743158	0.597083	0.00407143	0.0743878	0.85549	0.00782116	0.364249
SPOCK3	3.6422	1	2.88935	26.7739	24.1199	22.1388	2.9269	2.82081	19.0195	17.8019	0.561364	0	0.4608	1.42771	1.38238	1.34515	0.466408	0.450374	1.2792	1.25047	9.69689	0.00391512	0.0190254	6.40627	0.000415925	0.0743158	1.14473	0.634537	0.778075	0.756266	0.0346165	0.529738
LPGAT1	24.8487	20.165	26.1719	23.792	23.7479	25.2003	10.9693	10.6427	23.6072	24.9922	1.3953	1.3046	1.41784	1.37643	1.37563	1.40141	1.04018	1.02705	1.37304	1.3978	1.02184	0.754981	0.814527	2.24872	0.00158261	0.0838996	0.455401	0.00483303	0.0769393	1.00218	0.95187	0.985882
SETD3	244.886	229.7	209.743	162.555	162.465	163.347	276.07	290.421	172.562	156.476	2.38896	2.36116	2.32169	2.211	2.21076	2.21311	2.44102	2.46303	2.23695	2.19445	0.713644	0.0017283	0.0114232	0.580835	0.0100974	0.107449	1.24171	0.0374009	0.154251	1.01063	0.814027	0.948498
SNX8	338.493	243.058	352.069	131.809	142.721	135.868	328.287	333.529	133.865	127.747	2.52955	2.38571	2.54663	2.11995	2.15449	2.13312	2.51625	2.52313	2.12667	2.10635	0.439577	0.0025022	0.0144207	0.395294	0.000706823	0.0782091	1.06331	0.656857	0.793924	0.956189	0.288682	0.771171
PRKAR2A	493.96	524.518	478.794	284.582	286.733	272.482	673.223	636.641	302.388	296.939	2.69369	2.71976	2.68015	2.45421	2.45748	2.43534	2.82816	2.80389	2.48056	2.47267	0.563556	5.12183e-05	0.00234469	0.457549	0.00141005	0.0838996	1.31225	0.006658	0.0824232	1.06541	0.0603677	0.597005
TSPAN11	88.0628	69.8745	83.775	203.835	208.686	204.093	40.2597	46.4471	167.269	184.306	1.94479	1.84432	1.92311	2.30928	2.31949	2.30983	1.60487	1.66696	2.22342	2.26554	2.55102	0.00018403	0.00378366	4.05476	0.00377852	0.0866504	0.538079	0.00987195	0.0924822	0.855255	0.0245886	0.483972
LSG1	797.25	709.105	783.551	589.871	612.021	594.917	916.371	908.814	575.619	621.898	2.90159	2.85071	2.89407	2.77076	2.78677	2.77446	2.96207	2.95848	2.76014	2.79372	0.784665	0.00320421	0.0168009	0.656107	0.0083778	0.102781	1.19559	0.0317991	0.142575	0.999703	0.979013	0.993022
BOC	53.4785	55.198	48.6799	78.099	75.3655	73.9879	41.9523	42.17	79.6129	74.338	1.72818	1.74192	1.68735	1.89265	1.87717	1.86916	1.62276	1.625	1.90098	1.87121	1.44546	0.000833734	0.00762474	1.83008	0.00322562	0.0866504	0.801896	0.020496	0.119751	1.01527	0.68155	0.908133
PLXNA2	537.978	382.322	544.395	1472.74	1614.88	1559.13	421.28	453.777	1350.18	1532.06	2.73076	2.58243	2.73591	3.16813	3.20814	3.19288	2.62457	2.65684	3.13039	3.18528	3.1725	0.000605704	0.00641283	3.29377	0.00376825	0.0866504	0.896149	0.567334	0.729608	0.930405	0.298205	0.773462
VRK2	149.486	158.695	147.911	8.88713	10.2912	8.73502	99.7005	88.2119	9.86521	12.9336	2.1746	2.20056	2.17	0.948762	1.01247	0.941264	1.9987	1.94553	0.994106	1.11172	0.0612011	9.93496e-07	0.000706056	0.121327	0.00489324	0.0879199	0.618008	0.00290429	0.0704931	1.22516	0.203162	0.727305
FLVCR1	37.7861	35.398	42.749	55.6403	55.0129	52.5561	23.798	22.5061	71.181	60.4218	1.57733	1.54898	1.63093	1.74539	1.74046	1.72062	1.37654	1.3523	1.85236	1.78119	1.40779	0.00401726	0.0192891	2.84214	0.00683547	0.095645	0.599105	0.00636719	0.0822158	1.20952	0.0637516	0.597005
DDX56	874.976	806.544	868.456	508.491	503.32	509.817	895.558	850.772	488.025	453.787	2.942	2.90663	2.93875	2.70628	2.70184	2.70741	2.95209	2.92981	2.68844	2.65685	0.596722	3.98022e-05	0.00214391	0.539309	0.00514951	0.0894677	1.02726	0.531432	0.702848	0.928425	0.0727559	0.603688
SEC14L1	144.143	157.077	158.532	176.479	185.319	182.912	98.0937	101.133	157.888	153.504	2.15879	2.19611	2.20012	2.24669	2.26792	2.26224	1.99164	2.00489	2.19835	2.18612	1.18479	0.00717065	0.0272518	1.563	0.0021537	0.0866504	0.650003	0.00181592	0.0653162	0.857498	0.00570744	0.345751
DNAJB9	281.199	273.144	299.108	199.295	206.449	195.865	502.16	543.59	449.031	423.761	2.44901	2.43639	2.47583	2.2995	2.31481	2.29196	2.70084	2.73527	2.65228	2.62712	0.704913	0.000350639	0.00498559	0.834609	0.0667075	0.186166	1.83798	0.000901566	0.0600877	2.17614	0.000118916	0.191621
SACS	883.436	1061.54	917.946	2962.66	2890.79	3048.86	1164.56	1252.03	3208.55	2975.7	2.94618	3.02594	2.96282	3.47168	3.46102	3.48414	3.06616	3.09761	3.50631	3.47359	3.10952	3.9914e-05	0.00214391	2.55908	0.00307836	0.0866504	1.26615	0.0535614	0.184659	1.04202	0.321998	0.782522
UTP11L	492.867	633.47	560.738	464.447	444.594	453.01	287.162	282.266	450.841	520.557	2.69273	2.80173	2.74876	2.66694	2.64796	2.65611	2.45813	2.45066	2.65402	2.71647	0.807345	0.0468488	0.0984766	1.70592	0.0180528	0.122018	0.506286	0.00551383	0.0803156	1.06978	0.329669	0.785022
GOLGB1	3103.3	2855.95	3436.52	2367.56	2301.17	2360.83	3210.91	3235.53	2313.63	2254.57	3.49182	3.45575	3.53612	3.3743	3.36195	3.37306	3.50663	3.50995	3.36429	3.35306	0.748162	0.00610986	0.0246181	0.708639	0.00152806	0.0838996	1.02915	0.678752	0.808263	0.974784	0.190155	0.722329
CORO2B	668.097	604.221	713.424	328.351	348.006	338.281	599.904	605.513	337.463	319.261	2.82484	2.7812	2.85335	2.51634	2.54159	2.52928	2.77808	2.78212	2.52823	2.50415	0.510962	0.00019668	0.00386501	0.544811	0.00213307	0.0866504	0.910554	0.23962	0.431134	0.970874	0.394902	0.818134
CRABP1	1974.45	3393.91	1809.27	1663.38	1646.17	1592.33	3156.24	3328.02	1465.6	1390.11	3.29545	3.5307	3.2575	3.22099	3.21647	3.20203	3.49917	3.52219	3.16602	3.14305	0.682939	0.158907	0.24342	0.440406	0.00207721	0.0866504	1.3551	0.269604	0.461189	0.873862	0.0139076	0.431644
MAPKAPK2	507.392	851.151	481.058	1012.52	1007.8	1046.8	615.816	633.64	1038.17	992.508	2.70534	2.93001	2.6822	3.0054	3.00337	3.01986	2.78945	2.80184	3.01627	2.99673	1.66727	0.0402239	0.088206	1.62525	0.00299566	0.0866504	1.0188	0.835378	0.909178	0.99312	0.778352	0.940391
PTPRE	40.4368	39.7796	43.8505	8.44059	9.04115	8.25256	47.2794	41.1896	12.4123	11.5883	1.60678	1.59966	1.64197	0.926373	0.956224	0.916589	1.67467	1.61479	1.09385	1.06402	0.207423	2.69154e-06	0.00114136	0.271288	0.00347741	0.0866504	1.06961	0.382149	0.573367	1.39895	0.00458045	0.332248
XRCC5	3810.53	3792.45	3866.84	5082.32	4862.74	4847.55	2928.58	2898.41	4820.81	4610.83	3.58099	3.57892	3.58736	3.70606	3.68688	3.68552	3.46666	3.46216	3.68312	3.66378	1.2897	9.99245e-05	0.00307287	1.61861	0.00224819	0.0866504	0.762042	6.67094e-05	0.0498567	0.956387	0.181893	0.714308
KDM3A	305.676	438.196	305.876	584.187	586.686	592.818	346.539	364.086	615.278	649.982	2.48526	2.64167	2.48555	2.76655	2.76841	2.77292	2.53975	2.5612	2.78907	2.8129	1.68011	0.0112709	0.036765	1.78049	0.00407053	0.0866504	1.01542	0.860171	0.922828	1.07609	0.0412057	0.549535
DOCK7	832.662	978.16	880.697	1841.06	1816.38	1866.11	952.039	1009.73	1931.7	1834.45	2.92047	2.99041	2.94483	3.26507	3.25921	3.27094	2.97865	3.00421	3.28594	3.26351	2.05221	0.000112881	0.00318001	1.91977	0.00358202	0.0866504	1.09331	0.254528	0.446845	1.02275	0.381576	0.812063
NLRP2	330.344	515.702	343.08	51.7277	44.4808	43.6035	339.341	372.964	42.7602	47.0045	2.51897	2.7124	2.5354	1.71372	1.64817	1.63952	2.53064	2.57167	1.63104	1.67214	0.117575	0.000154309	0.00358714	0.12602	0.00104034	0.0838996	0.898523	0.674212	0.80538	0.963058	0.677649	0.908111
KLHL20	119.29	116.822	119.929	201.444	194.834	207.182	108.362	109.895	187.768	178.009	2.0766	2.06752	2.07892	2.30415	2.28966	2.31635	2.03488	2.04098	2.27362	2.25044	1.69492	1.10748e-05	0.00136558	1.6759	0.00284763	0.0866504	0.919516	0.00544239	0.0803156	0.909199	0.0517708	0.579629
EGLN1	226.983	329.892	230.742	603.16	620.327	582.317	301.085	310.217	634.46	705.758	2.35599	2.51837	2.36313	2.78043	2.79262	2.76516	2.47869	2.49167	2.8024	2.84866	2.29274	0.00237833	0.0140014	2.1924	0.00494324	0.0879199	1.16421	0.366917	0.558838	1.11326	0.105016	0.647523
ZNF687	914.401	1017.59	1026.02	1761.12	1637.47	1714.29	780.508	804.008	1609.71	1745.88	2.96114	3.00757	3.01116	3.24579	3.21417	3.23408	2.89238	2.90526	3.20675	3.24201	1.72849	0.000213208	0.00400949	2.11774	0.0033086	0.0866504	0.803504	0.0214215	0.122146	0.984452	0.720721	0.922335
AP2B1	3618.79	3158.12	3469.28	2643.16	2714.33	2591.56	4160.85	4200.06	2648.12	2516.92	3.55856	3.49943	3.54024	3.42212	3.43366	3.41356	3.61918	3.62326	3.42294	3.40087	0.775805	0.00400118	0.0192463	0.617761	0.00286126	0.0866504	1.224	0.0296753	0.139237	0.974652	0.388447	0.814606
FAM171A1	116.703	75.2091	116.84	142.996	148.445	135.082	50.0517	52.4613	110.976	117.468	2.06708	1.87627	2.06759	2.15532	2.17157	2.1306	1.69942	1.71984	2.04523	2.06992	1.38144	0.083188	0.148515	2.22844	0.00211321	0.0866504	0.498035	0.0378015	0.154744	0.803394	0.0131302	0.424485
SUN1	413.283	500.566	444.973	325.786	327.228	313.619	187.234	192.82	347.28	316.968	2.61625	2.69946	2.64833	2.51293	2.51485	2.4964	2.27238	2.28515	2.54068	2.50102	0.711376	0.00417603	0.0196417	1.74777	0.00732569	0.0978824	0.419541	0.00128234	0.0600877	1.03077	0.49733	0.85787
ST8SIA1	49.6493	45.436	51.4315	101.523	109.093	103.362	22.856	26.1009	87.9996	96.6771	1.69591	1.6574	1.71123	2.00656	2.0378	2.01436	1.359	1.41666	1.94448	1.98532	2.14295	5.78247e-05	0.00248629	3.77223	0.00372685	0.0866504	0.501208	0.00208333	0.066874	0.882275	0.067282	0.597306
RPL38	969.144	1281.21	839.427	1590.08	1716.86	1619.62	683.628	650.111	1387.07	1771.98	2.98639	3.10762	2.92398	3.20142	3.23473	3.20941	2.83482	2.81299	3.1421	3.24846	1.59447	0.0188633	0.0521199	2.36857	0.0207082	0.125378	0.647492	0.0804694	0.233214	0.961843	0.66569	0.905256
FUCA1	71.3502	54.1247	57.979	19.0252	16.1277	17.2139	84.149	83.5704	19.0576	15.3957	1.8534	1.7334	1.76327	1.27933	1.20757	1.23588	1.92505	1.92205	1.28007	1.1874	0.285449	0.00020097	0.00390384	0.205422	0.00448604	0.0867737	1.37135	0.0572076	0.191658	0.986884	0.879994	0.965447
WDR82	2264.49	1758.2	2132.86	2415.86	2460.13	2459.08	3065.57	3031.73	2449.32	2275.37	3.35497	3.24507	3.32896	3.38307	3.39096	3.39077	3.48651	3.48169	3.38905	3.35705	1.19162	0.077404	0.141702	0.774882	0.0205683	0.125378	1.48581	0.0267448	0.13409	0.966185	0.306783	0.777987
RAB3IP	37.1178	65.0629	34.3277	70.0094	71.192	66.535	33.8834	34.7528	79.6081	77.0605	1.56958	1.81333	1.53564	1.84516	1.85243	1.82305	1.52999	1.54099	1.90096	1.88683	1.52178	0.084494	0.150313	2.28259	0.000623351	0.0782091	0.754198	0.425069	0.610913	1.13126	0.0235235	0.477104
PDCD4	149.92	163.485	144.302	519.61	539.953	540.233	205.432	224.128	519.97	555.648	2.17586	2.21348	2.15927	2.71568	2.73236	2.73258	2.31267	2.3505	2.71598	2.7448	3.49524	5.66418e-06	0.00118853	2.504	0.00353614	0.0866504	1.40776	0.00954979	0.0912903	1.00852	0.803468	0.946968
AP2M1	2172.99	1675.71	2126.65	1406.8	1433.15	1352.03	2427.81	2424.47	1424.01	1246.27	3.33706	3.2242	3.3277	3.14823	3.15629	3.13099	3.38521	3.38462	3.15351	3.09561	0.701546	0.0149308	0.0447644	0.550314	0.0121413	0.112053	1.21807	0.153958	0.334079	0.955496	0.447374	0.835608
GDF3	6.35303	4.99507	4.75804	22.8902	26.0258	26.4337	3.81083	4.29414	22.1754	17.5629	0.802981	0.698542	0.677428	1.35965	1.4154	1.42216	0.58102	0.632876	1.34587	1.2446	4.67832	0.000102715	0.00309184	4.90295	0.00676251	0.095645	0.754834	0.112765	0.279984	0.791077	0.107166	0.649397
OS9	1702.2	1755.96	1852.95	1083.41	1083.13	1060.08	553.743	590.49	834.689	817.029	3.23101	3.24451	3.26786	3.03479	3.03468	3.02534	2.74331	2.77121	2.92152	2.91224	0.607523	4.26208e-05	0.00221465	1.44352	0.00837998	0.102781	0.323162	9.72586e-05	0.0528581	0.767855	0.000218628	0.195292
VCL	6691.34	8916.09	6143.56	3906.57	4236.58	4100.97	9055.21	9392.44	4273.4	4343.5	3.82551	3.95017	3.78842	3.5918	3.62702	3.61289	3.9569	3.97278	3.63077	3.63784	0.562922	0.00813363	0.0295859	0.4671	0.000690589	0.0782091	1.27219	0.180929	0.365754	1.05564	0.17621	0.706194
H3F3A	459.126	483.807	509.648	685.424	670.399	613.863	135.951	153.024	485.436	547.188	2.66193	2.68467	2.70727	2.83596	2.82633	2.78807	2.13338	2.18476	2.68613	2.73814	1.35599	0.00253363	0.0145291	3.5734	0.0043394	0.0866504	0.298408	0.000250854	0.0531877	0.786387	0.0305709	0.511742
SLC30A1	430.473	327.46	458.565	598.275	613.484	655.137	220.708	233.979	596.002	517.339	2.63395	2.51516	2.6614	2.7769	2.7878	2.81633	2.34382	2.36918	2.77525	2.71378	1.53465	0.0148602	0.0446416	2.44859	0.00726284	0.097854	0.560651	0.0245117	0.129248	0.894539	0.171531	0.704847
MAPK12	7.94542	5.88256	9.74105	64.2241	61.511	70.5761	14.3994	15.5939	84.3587	72.6507	0.900117	0.769566	0.988606	1.8077	1.78895	1.84866	1.15834	1.19295	1.92613	1.86124	8.3292	0.000147975	0.00355892	5.23482	0.00261233	0.0866504	1.90886	0.0399741	0.16002	1.1997	0.0988282	0.646272
PAX6	226.441	235.57	234.179	1143.69	1035.7	1238.35	146.629	166.279	1126.28	1087.51	2.35496	2.37212	2.36955	3.05831	3.01523	3.09284	2.16622	2.22084	3.05165	3.03643	4.90921	7.45429e-06	0.00119533	7.07489	0.0011091	0.0838996	0.674187	0.00407162	0.0743878	0.971603	0.724721	0.923456
SLC6A8	50.8983	57.7872	47.2019	169.426	162.364	177.189	22.5269	27.3443	122.158	106.884	1.7067	1.76183	1.67396	2.22898	2.21049	2.24844	1.3527	1.43687	2.08692	2.02891	3.26504	5.05029e-05	0.00234004	4.59267	0.00588789	0.0940048	0.479877	0.00597712	0.0806876	0.675004	0.00697769	0.3595
CASK	954.196	787.635	998.456	944.797	956.749	973.883	1311.46	1292.17	1041.34	905.458	2.97964	2.89633	2.99933	2.97534	2.9808	2.98851	3.11776	3.11132	3.01759	2.95687	1.04932	0.507502	0.602685	0.747725	0.0529886	0.168215	1.4252	0.0314933	0.142357	1.01557	0.822013	0.950279
NKRF	666.977	515.023	720.144	415.334	435.016	414.89	755.035	731.293	396.882	427.438	2.82411	2.71183	2.85742	2.6184	2.63851	2.61793	2.87797	2.86409	2.59866	2.63087	0.665165	0.0178603	0.0502272	0.554602	0.00465034	0.0869557	1.17209	0.289662	0.48339	0.977269	0.54251	0.874564
MACROD1	21.8674	15.0461	22.4129	33.9286	35.1593	32.4001	13.5535	14.3161	31.1381	34.8731	1.3398	1.17742	1.3505	1.53057	1.54604	1.51055	1.13205	1.15582	1.49329	1.54249	1.71067	0.0135585	0.0419191	2.36857	0.00529523	0.0900077	0.704651	0.139984	0.316901	0.97565	0.655759	0.900844
FZD3	77.8273	77.9737	83.4108	86.3408	77.3494	78.9936	24.7832	26.1452	49.5041	45.9679	1.89113	1.89195	1.92122	1.93622	1.88846	1.89759	1.39416	1.41739	1.69464	1.66245	1.01451	0.751745	0.811588	1.87463	0.00525303	0.0900077	0.319351	6.63574e-05	0.0498567	0.590101	0.00199347	0.282711
AP2A1	3404.05	2635.41	3231.63	2026.36	2091.49	2005.04	3753.13	3576.37	1985.73	1922.02	3.532	3.42085	3.50942	3.30672	3.32046	3.30212	3.57439	3.55344	3.29792	3.28376	0.660428	0.00665194	0.0259287	0.533154	0.0021371	0.0866504	1.18586	0.183957	0.368234	0.95733	0.122157	0.667151
ZNF280B	221.685	184.535	227.213	119.806	120.756	116.563	166.696	165.603	103.404	116.33	2.34574	2.26608	2.35643	2.07848	2.08191	2.06656	2.22193	2.21907	2.01454	2.06569	0.563793	0.00102448	0.00854516	0.661254	0.0195781	0.124313	0.7869	0.0691262	0.214211	0.922929	0.173489	0.704847
ERCC6L	320.796	476.79	321.841	442.375	466.526	455.458	275.243	268.801	479.438	449.958	2.50623	2.67833	2.50764	2.64579	2.66888	2.65845	2.43972	2.42943	2.68073	2.65317	1.2188	0.178872	0.267081	1.70831	0.00398244	0.0866504	0.729003	0.177835	0.362004	1.02179	0.539923	0.873915
CELSR2	577.919	503.631	610.261	1270.95	1266.46	1282.39	280.815	330.41	1028.76	1168.41	2.76187	2.70211	2.78552	3.10413	3.10259	3.10802	2.44842	2.51905	3.01231	3.0676	2.25782	0.000139779	0.00346932	3.5947	0.00643824	0.094779	0.541927	0.00766839	0.0856929	0.862808	0.0517844	0.579629
PLA2G4A	23.2247	19.0615	24.1726	74.033	84.6972	81.5615	23.5232	22.9144	88.0681	92.5821	1.36595	1.28016	1.38332	1.86943	1.92787	1.91149	1.3715	1.36011	1.94482	1.96653	3.61565	0.000103532	0.00309184	3.89017	0.000431495	0.0743158	1.04811	0.622153	0.767875	1.12769	0.114253	0.66005
MYO10	46.9476	36.8858	43.9217	82.4725	84.974	91.858	29.7488	28.0608	82.1939	76.3532	1.67161	1.56686	1.64268	1.91631	1.92929	1.96312	1.47347	1.4481	1.91484	1.88283	2.0297	0.000830111	0.00762474	2.74257	0.00216661	0.0866504	0.678755	0.027743	0.135804	0.917148	0.181832	0.714308
ATG12	178.872	265.854	176.926	265.647	259.415	264.74	206.353	208.382	290.069	244.585	2.25254	2.42464	2.24779	2.4243	2.414	2.42282	2.31461	2.31886	2.4625	2.38843	1.27049	0.126817	0.204598	1.28915	0.0993582	0.221692	1.00072	0.917933	0.958003	1.01542	0.866884	0.962315
FBN2	1299.39	1319.35	1410.29	329.125	330.487	314.789	672.37	633.498	278.092	295.027	3.11374	3.12036	3.14931	2.51736	2.51915	2.49802	2.82761	2.80175	2.44419	2.46986	0.241845	1.1298e-06	0.000706056	0.43888	0.00258545	0.0866504	0.486172	0.000354064	0.0600877	0.882264	0.0245431	0.483972
SLC39A6	46.4145	49.2913	41.0325	58.0744	50.655	52.8913	15.033	15.64	53.2014	43.132	1.66665	1.69277	1.61313	1.76398	1.70462	1.72338	1.17705	1.19424	1.72592	1.6348	1.18197	0.0667961	0.127409	3.14066	0.00866949	0.104194	0.336479	0.000611689	0.0600877	0.894069	0.30543	0.776338
GPRC5B	97.3837	91.0827	104.531	170.856	157.161	147.948	43.5933	44.9664	113.294	118.439	1.98849	1.95944	2.01925	2.23263	2.19634	2.17011	1.63942	1.65289	2.05421	2.07349	1.62447	0.00109224	0.00888821	2.61669	0.000792052	0.0806793	0.453381	0.000642333	0.0600877	0.730305	0.0115394	0.410492
SCRT1	17.3145	20.5722	20.4286	68.3645	74.9553	59.8791	6.32142	7.28504	62.2053	56.4264	1.23841	1.31328	1.31024	1.83483	1.8748	1.77728	0.800815	0.862432	1.79383	1.75148	3.48449	0.000132336	0.00339565	8.71878	0.00157435	0.0838996	0.349989	0.00135202	0.0605181	0.875731	0.252067	0.754431
SETD7	73.3962	71.4889	70.7159	100.639	101.273	99.0844	153.533	160.941	147.652	170.248	1.86567	1.85424	1.84952	2.00277	2.00549	1.99601	2.1862	2.20667	2.16924	2.23108	1.39608	1.2902e-05	0.00144377	1.01089	0.919362	0.944086	2.18789	5.30577e-05	0.0498567	1.58424	0.00339943	0.288307
ZC4H2	18.628	56.5829	21.5086	72.8437	85.343	79.1285	19.6959	20.1569	59.115	68.3803	1.27017	1.75269	1.33261	1.86239	1.93117	1.89833	1.29438	1.30442	1.7717	1.83493	2.45364	0.0434455	0.09332	3.19916	0.0040117	0.0866504	0.618068	0.492719	0.671756	0.805861	0.0738633	0.604387
LIPA	25.8195	14.7707	20.9937	11.7121	11.0724	12.3519	31.1277	32.3875	11.1886	7.27853	1.41195	1.1694	1.32209	1.06863	1.04424	1.09173	1.49315	1.51038	1.04878	0.862044	0.570545	0.0319661	0.0749785	0.290751	0.0282116	0.134516	1.54704	0.116298	0.284547	0.788376	0.214262	0.733625
ARF5	70.6012	83.2357	72.1689	86.1838	83.5905	85.4161	64.1445	64.6604	89.4263	90.4376	1.84881	1.92031	1.85835	1.93543	1.92216	1.93154	1.80716	1.81064	1.95147	1.95635	1.12913	0.0769987	0.14122	1.39641	0.000427197	0.0743158	0.854878	0.103968	0.266774	1.05723	0.0207233	0.462294
KLC4	396.793	470.976	367.529	749.25	767.668	782.451	479.353	494.095	790.9	805.878	2.59856	2.673	2.56529	2.87463	2.88517	2.89346	2.68066	2.69381	2.89812	2.90627	1.86139	0.00108708	0.00888821	1.64033	0.00129291	0.0838996	1.18204	0.16791	0.349846	1.04166	0.103076	0.646998
TDRD7	112.002	154.804	107.183	20.095	19.5722	17.5061	98.5742	112.968	17.4981	20.8712	2.04923	2.18978	2.03013	1.30309	1.29164	1.24319	1.99376	2.05296	1.24299	1.31955	0.152874	0.00011139	0.00314901	0.181379	0.00422433	0.0866504	0.848456	0.404948	0.59235	1.00666	0.96111	0.988393
LETM1	1711.34	1361.23	1842.45	1175.39	1225.5	1151.19	678.023	664.746	1059.54	1134.74	3.23334	3.13393	3.2654	3.07018	3.08831	3.06115	2.83124	2.82266	3.02512	3.0549	0.722699	0.0270273	0.0668795	1.63415	0.00524858	0.0900077	0.409796	0.00491103	0.0769393	0.926618	0.116035	0.661637
TTC13	308.453	261.55	318.782	324.223	330.849	328.25	156.54	169.572	271.487	279.055	2.48919	2.41755	2.50349	2.51084	2.51963	2.5162	2.19463	2.22935	2.43375	2.44569	1.10637	0.163797	0.249474	1.6882	0.00643868	0.094779	0.550378	0.00589855	0.0806869	0.83982	0.000843639	0.253911
TGFB2	76.7175	76.9208	77.3021	142.571	134.892	124.06	39.7037	40.6666	110.022	95.0393	1.88489	1.88604	1.88819	2.15403	2.12999	2.09363	1.59883	1.60924	2.04148	1.9779	1.73864	0.00016818	0.00372011	2.55146	0.00624615	0.094779	0.52202	6.62058e-06	0.0225931	0.766063	0.0382627	0.543709
MOXD1	36.4258	26.8405	28.4927	137.177	150.79	126.187	20.0606	22.8404	113.293	132.558	1.56141	1.42879	1.45473	2.13728	2.17837	2.10101	1.30234	1.3587	2.0542	2.12241	4.5135	0.000143305	0.00349881	5.73066	0.00339073	0.0866504	0.70131	0.0752105	0.225603	0.890433	0.279799	0.766263
HIRIP3	250.505	287.722	212.809	620.225	594.491	584.798	273.64	292.113	608.977	634.74	2.39882	2.45897	2.32799	2.79255	2.77415	2.76701	2.43718	2.46555	2.7846	2.8026	2.39604	0.000581959	0.00627689	2.19834	0.00240064	0.0866504	1.12995	0.343519	0.536695	1.03671	0.278567	0.765751
GRIPAP1	286.093	435.869	297.176	532.319	513.866	521.078	342.303	329.327	499.981	553.718	2.45651	2.63936	2.47301	2.72617	2.71085	2.7169	2.53441	2.51763	2.69895	2.74329	1.53783	0.0291051	0.0702095	1.56887	0.0144407	0.115661	0.988527	0.970274	0.984571	1.00848	0.868746	0.962463
SLC6A6	18.8022	24.6425	18.7239	21.2847	21.9771	21.4587	9.56787	8.68482	19.6193	10.9753	1.27421	1.39168	1.2724	1.32807	1.34197	1.3316	0.980815	0.938761	1.29268	1.04042	1.04105	0.622818	0.703793	1.67617	0.247288	0.379215	0.4404	0.00701407	0.0836636	0.709078	0.173653	0.704847
EPS8	869.421	1231.78	833.678	277.481	272.084	249.569	1019.36	918.14	297.609	241.032	2.93923	3.09053	2.921	2.44323	2.4347	2.39719	3.00833	2.96291	2.47365	2.38207	0.272289	0.000550664	0.00611958	0.278008	0.00829203	0.102689	0.990245	0.979094	0.989285	1.01105	0.946538	0.985363
MARK1	165.802	188.389	172.451	356.84	337.25	333.055	185.116	184.635	376.153	338.148	2.21959	2.27506	2.23667	2.55247	2.52795	2.52252	2.26744	2.26631	2.57536	2.52911	1.95037	0.000102569	0.00309184	1.93184	0.0065093	0.094779	1.05314	0.354991	0.547399	1.04314	0.455087	0.837336
EPC2	120.006	91.3572	138.323	88.7233	84.7833	91.8785	187.185	180.659	90.1548	70.4942	2.0792	1.96074	2.14089	1.94804	1.92831	1.96321	2.27227	2.25686	1.95499	1.84815	0.758924	0.102046	0.17342	0.436731	0.0213993	0.126147	1.57789	0.058454	0.193812	0.908014	0.361966	0.80082
KCTD1	195.875	237.295	180.524	91.1524	91.066	97.1109	181.363	188.429	93.4862	106.885	2.29198	2.37529	2.25653	1.95977	1.95936	1.98727	2.25855	2.27515	1.97075	2.02892	0.455161	0.000737744	0.00716162	0.541848	0.0125889	0.112894	0.903851	0.436311	0.620868	1.07599	0.298543	0.773462
ATP5SL	294.732	275.992	286.426	299.227	312.339	333.454	127.046	124.403	294.458	285.629	2.46943	2.4409	2.45701	2.476	2.49463	2.52304	2.10396	2.09483	2.46902	2.4558	1.10251	0.0578363	0.114639	2.30698	0.000489384	0.077313	0.440032	6.80679e-05	0.0498567	0.920754	0.148381	0.690645
KIAA0020	2929.34	2559.11	3206.98	1766.82	1800.95	1740.71	2889.62	2761.83	1676.77	1743.35	3.46677	3.40809	3.5061	3.24719	3.2555	3.24073	3.46084	3.4412	3.22447	3.24138	0.610491	0.00179684	0.011694	0.605176	0.00351283	0.0866504	0.9749	0.820074	0.900673	0.966412	0.173863	0.704847
SOX12	65.6617	62.5747	52.4656	56.9581	60.3454	59.2342	27.2898	29.1728	47.6738	48.358	1.81731	1.7964	1.71987	1.75556	1.78064	1.77257	1.436	1.46498	1.67828	1.68447	0.976955	0.799826	0.849709	1.7008	0.00409238	0.0866504	0.468694	0.00374212	0.0733583	0.81596	0.00291207	0.287815
C3orf38	324.839	425.173	297.393	450.093	501.948	490.5	166.275	174.903	445.379	493.156	2.51167	2.62857	2.47333	2.6533	2.70066	2.69064	2.22083	2.2428	2.64873	2.69298	1.37725	0.0423608	0.0916736	2.75087	0.0031511	0.0866504	0.488605	0.0151294	0.107116	0.975919	0.69657	0.913305
SLC25A21	138.184	94.0819	133.561	280.803	297.206	271.448	63.6921	73.8346	284.074	308.504	2.14046	1.97351	2.12568	2.4484	2.47306	2.43369	1.80409	1.86826	2.45343	2.48926	2.32202	0.00242639	0.0141397	4.30882	0.00333076	0.0866504	0.563901	0.0443156	0.168639	1.04639	0.397752	0.819824
RFTN1	405.619	333.746	422.11	70.0797	78.4499	73.2023	249.243	228.007	73.5424	67.8146	2.60812	2.52342	2.62543	1.84559	1.89459	1.86452	2.39662	2.35795	1.86654	1.83132	0.190905	3.19484e-05	0.00204263	0.296191	0.00244108	0.0866504	0.61635	0.0169459	0.112148	0.95627	0.45603	0.837336
FGD4	333.326	426.878	337.633	1044.38	1026.6	975.757	444.609	475.671	1006.07	957.536	2.52287	2.6303	2.52844	3.01886	3.0114	2.98934	2.64798	2.67731	3.00263	2.98116	2.77522	0.000244708	0.00430483	2.1337	0.00303317	0.0866504	1.2574	0.115051	0.28302	0.966742	0.371325	0.806303
ZBTB16	126.969	216.166	152.033	1080.53	933.455	1115.31	164.508	142.841	995.08	880.658	2.1037	2.33479	2.18194	3.03364	2.97009	3.0474	2.21619	2.15485	2.99786	2.94481	6.31966	0.000353586	0.00501557	6.10296	0.00265186	0.0866504	0.931045	0.829248	0.906056	0.899118	0.299692	0.773917
TMEM246	16.7291	15.7052	23.4873	48.6109	55.4645	50.5605	14.7547	13.5359	44.6645	41.013	1.22347	1.19604	1.37083	1.68673	1.74402	1.70381	1.16893	1.13149	1.64996	1.61292	2.76523	0.0014026	0.0100362	3.02848	0.00298122	0.0866504	0.758846	0.211124	0.39888	0.831089	0.0536594	0.588202
PTRH1	153.672	117.637	157.667	74.8629	72.8449	74.8343	97.0844	96.0966	64.9613	67.8966	2.18659	2.07054	2.19774	1.87427	1.8624	1.8741	1.98715	1.98271	1.81265	1.83185	0.518775	0.00233042	0.013806	0.687738	0.00364636	0.0866504	0.675496	0.0503477	0.179079	0.895502	0.0119826	0.410492
APOOL	1153.56	1176.96	1234.56	915.859	860.55	885.202	486.865	505.288	796.149	864.582	3.06204	3.07076	3.09151	2.96183	2.93478	2.94704	2.68741	2.70354	2.90099	2.93681	0.746578	0.000414127	0.00535434	1.67387	0.00763745	0.0989001	0.417446	8.4127e-05	0.0528581	0.935936	0.181732	0.714308
PPM1A	201.639	253.364	192.877	384.852	401.248	377.635	235.136	237.034	396.611	426.171	2.30457	2.40374	2.28528	2.58529	2.60341	2.57707	2.37132	2.37481	2.59836	2.62958	1.79622	0.00236256	0.013935	1.74255	0.00422391	0.0866504	1.09319	0.442107	0.625745	1.06053	0.197253	0.724137
TTC19	427.213	234.737	396.63	202.144	200.91	200.655	385.204	356.741	193.754	152.894	2.63064	2.37058	2.59839	2.30566	2.303	2.30245	2.58569	2.55235	2.28725	2.18439	0.570301	0.0486154	0.101168	0.467215	0.025331	0.130356	1.05133	0.758535	0.860656	0.861296	0.174889	0.705097
TRIM13	122.169	136.364	151.758	184.769	167.777	176.437	60.529	65.998	140.766	137.842	2.08696	2.1347	2.18115	2.26663	2.22473	2.24659	1.78196	1.81953	2.1485	2.13938	1.28929	0.0198844	0.0540734	2.20196	0.00315698	0.0866504	0.462575	0.00306618	0.0709848	0.790029	0.00778184	0.364249
FRMD4A	850.889	1217.91	905.561	607.138	596.995	587.109	817.038	836.861	576.724	523.746	2.92987	3.08562	2.95692	2.78329	2.77597	2.76872	2.91224	2.92265	2.76097	2.71912	0.602228	0.0112124	0.0366187	0.665379	0.0144523	0.115661	0.834078	0.322935	0.515736	0.921542	0.117695	0.662224
ARRB1	176.092	222.871	168.858	55.4954	52.4248	48.1139	191.627	210.366	54.7097	44.991	2.24574	2.34805	2.22752	1.74426	1.71954	1.68227	2.28246	2.32298	1.73806	1.65313	0.274795	0.000178378	0.00376227	0.248016	0.00595323	0.0940048	1.06194	0.608212	0.759511	0.958451	0.649545	0.898877
ADRA2A	13.5209	14.5342	11.7286	129.182	142.515	145.163	13.1703	9.84324	118.772	103.706	1.13101	1.16239	1.06925	2.1112	2.15386	2.16186	1.1196	0.993138	2.07471	2.0158	10.4782	5.43161e-06	0.00118853	9.66727	0.00493858	0.0879199	0.8677	0.353409	0.546215	0.800549	0.0476424	0.571535
IDS	147.714	108.385	131.273	42.6578	45.4265	39.4531	141.41	134.625	32.9956	32.3657	2.16942	2.03497	2.11818	1.63	1.65731	1.59608	2.15048	2.12913	1.51846	1.51009	0.329238	0.000367189	0.00507451	0.236786	0.000335952	0.0743158	1.06888	0.573128	0.734483	0.768731	0.0160875	0.441747
KIF23	1357.87	1407.01	1365.99	1829.72	2017.24	1924.23	856.848	823.353	1820.8	1532.54	3.13286	3.1483	3.13545	3.26238	3.30476	3.28426	2.9329	2.91559	3.26026	3.18541	1.39709	0.000383244	0.00517741	1.9958	0.0161509	0.119603	0.610114	0.000157538	0.0528581	0.871572	0.153367	0.696941
MFGE8	11.3256	11.8436	9.51246	21.9303	22.197	24.4769	6.85094	7.46833	16.6657	13.0409	1.05406	1.07348	0.978293	1.34104	1.34629	1.38876	0.83575	0.873223	1.22182	1.11531	2.09917	0.000588782	0.00630827	2.07459	0.0308262	0.13836	0.657216	0.0202589	0.119526	0.649521	0.0231549	0.476879
PMS1	270.715	371.948	261.382	482.983	503.711	481.361	253.175	269.489	481.356	508.993	2.43251	2.57048	2.41728	2.68393	2.70218	2.68247	2.40342	2.43054	2.68247	2.70671	1.62387	0.0117111	0.0377728	1.89481	0.00426544	0.0866504	0.867209	0.440938	0.624694	1.0119	0.705969	0.916521
CCT5	4893.79	5455.09	4613.35	5709.13	5680.97	5755.85	7028.36	6879.86	5871.23	5312.9	3.68965	3.7368	3.66402	3.75657	3.75442	3.76011	3.84685	3.83758	3.76873	3.72533	1.14595	0.0480071	0.100257	0.804138	0.0502765	0.164065	1.39433	0.0135121	0.102415	0.978435	0.583114	0.881054
CCSAP	3.6641	8.55406	6.5635	20.4037	21.5072	20.3704	3.79776	3.03662	19.3119	28.485	0.563967	0.932172	0.817135	1.30971	1.33258	1.309	0.579528	0.48239	1.28583	1.45462	3.31607	0.0074494	0.0279162	6.9936	0.0131953	0.113278	0.545829	0.19627	0.38325	1.15115	0.465461	0.84199
TFCP2	58.4923	77.459	67.1382	98.8469	94.2491	96.8569	42.4868	46.3789	82.7817	101.759	1.7671	1.88907	1.82697	1.99496	1.97428	1.98613	1.62825	1.66632	1.91793	2.00757	1.42771	0.0116284	0.0376115	2.07662	0.0230059	0.127481	0.656354	0.0322503	0.143321	0.954676	0.560691	0.880131
GREB1	234.388	193.969	234.143	487.687	514.326	486.163	235.215	251.353	489.408	493.041	2.36994	2.28773	2.36948	2.68814	2.71124	2.68678	2.37147	2.40028	2.68967	2.69288	2.2463	0.000242692	0.00429751	2.01914	0.00224621	0.0866504	1.10166	0.323252	0.516038	0.990255	0.716934	0.920755
TMEM132B	53.0054	37.3215	45.8061	104.407	113.113	107.054	45.6865	48.9374	82.7757	104.391	1.72432	1.57196	1.66092	2.01873	2.05351	2.0296	1.65979	1.68964	1.9179	2.01866	2.38424	0.00109412	0.00888821	1.97801	0.0305745	0.138132	1.04263	0.72664	0.838399	0.86498	0.197735	0.724137
MCAM	507.67	393.788	535.973	972.606	1064.67	1043.04	400.928	368.192	1087.08	1159.4	2.70558	2.59526	2.72914	2.98794	3.02722	3.0183	2.60307	2.56607	3.03626	3.06423	2.14293	0.00146526	0.0102657	2.92084	0.00247039	0.0866504	0.802599	0.192807	0.378999	1.09395	0.125702	0.667771
EIF3A	3069.85	3484.61	2925.39	2954.35	2902.35	3103.18	5096.53	5166.75	3098.52	2759.04	3.48712	3.54215	3.46618	3.47046	3.46275	3.49181	3.70727	3.71322	3.49115	3.44076	0.94515	0.388037	0.487946	0.57073	0.0106161	0.108783	1.62396	0.0054794	0.0803156	0.980631	0.706908	0.916521
DNAJC3	1099.7	958.257	1160.52	591.414	595.072	593.235	1586.43	1406.41	893.911	880.57	3.04127	2.98148	3.06465	2.77189	2.77457	2.77323	3.20042	3.14811	2.95129	2.94476	0.55297	0.000495816	0.00577281	0.592909	0.0133029	0.113278	1.39484	0.0304094	0.140669	1.49558	7.50872e-06	0.0604978
WDR91	293.063	384.656	272.601	476.246	487.77	472.335	341.971	351.004	475.706	472.503	2.46696	2.58507	2.43553	2.67783	2.68822	2.67425	2.53399	2.54531	2.67734	2.6744	1.51144	0.0157299	0.0462876	1.36832	0.00183817	0.0838996	1.0938	0.511209	0.687488	0.990227	0.49923	0.85977
WNT7A	185.926	229.877	222.112	2060.94	1685.74	1720.54	195.761	232.69	1672.13	1859.76	2.26934	2.3615	2.34657	3.31407	3.22679	3.23566	2.29173	2.36678	3.22327	3.26946	8.57045	1.96394e-05	0.00168335	8.24339	0.00230033	0.0866504	1.00746	0.945275	0.971296	0.969018	0.774028	0.938737
ESCO2	84.7891	102.002	99.1813	125.495	123.592	118.52	75.8009	77.1567	112.002	137.371	1.92834	2.00861	1.99643	2.09863	2.09199	2.07379	1.87967	1.88737	2.04923	2.1379	1.28546	0.0133166	0.041298	1.63034	0.0420779	0.153557	0.802303	0.0618853	0.201161	1.01755	0.884745	0.966635
SRR	47.1329	64.321	54.3228	167.347	181.744	187.544	58.9586	63.7138	202.49	204.099	1.67332	1.80835	1.73498	2.22362	2.25946	2.2731	1.77055	1.80423	2.3064	2.30984	3.2371	0.000251054	0.00435937	3.31443	0.00105543	0.0838996	1.10998	0.419158	0.60555	1.1365	0.060698	0.597005
EPHB2	397.175	280.578	402.672	953.106	907.379	1019.69	302.591	330.385	811.269	723.726	2.59898	2.44805	2.60495	2.97914	2.95779	3.00847	2.48086	2.51902	2.90916	2.85957	2.66578	0.00127792	0.0096149	2.42504	0.00655886	0.094779	0.878788	0.508568	0.684863	0.799428	0.0347747	0.529738
TBCE	825.755	1266.7	772.069	1585.98	1574.7	1617.5	951.132	1007.94	1750.62	1712.27	2.91685	3.10267	2.88766	3.2003	3.1972	3.20884	2.97824	3.00343	3.24319	3.23357	1.66805	0.0259023	0.0649129	1.76762	0.00295394	0.0866504	1.02586	0.819388	0.900043	1.08709	0.00805291	0.364881
DEK	1821.71	1900.25	2146.2	3261.43	3385.1	3032.86	1244.97	1309.91	3182.53	3340.45	3.26048	3.27881	3.33167	3.51341	3.52957	3.48185	3.09516	3.11724	3.50277	3.5238	1.64948	0.00103319	0.00859963	2.55315	0.00140002	0.0838996	0.65307	0.00771644	0.085872	1.01086	0.815771	0.948498
CTNNA2	1296.98	1308.01	1286.81	926.954	966.525	937.43	1453.66	1404.85	850.469	775.38	3.11293	3.11661	3.10951	2.96706	2.98521	2.97194	3.16246	3.14763	2.92966	2.88951	0.727404	1.83342e-05	0.00165841	0.568775	0.00751416	0.0987367	1.10174	0.00634771	0.0822158	0.861481	0.0290584	0.501273
RICTOR	219.191	268.165	228.207	317.105	333.363	331.908	210.542	213.954	362.223	332.344	2.34082	2.4284	2.35833	2.5012	2.52292	2.52102	2.32334	2.33032	2.55898	2.52159	1.37287	0.00730559	0.0275438	1.63622	0.00784438	0.0998455	0.88985	0.251972	0.444275	1.06054	0.225094	0.739633
SDK2	259.036	197.237	254.227	444.171	462.714	447.04	104.788	125.097	352.827	368.59	2.41336	2.29499	2.40522	2.64755	2.66531	2.65035	2.02031	2.09725	2.54756	2.56654	1.90559	0.00183145	0.0118048	3.13816	0.0062636	0.094779	0.485331	0.0119536	0.0978761	0.799251	0.00232679	0.285702
IGDCC4	58.6422	46.0765	57.6292	50.5587	48.4941	51.1537	27.0387	28.5696	38.2164	40.9196	1.76821	1.66348	1.76064	1.7038	1.68569	1.70888	1.43199	1.4559	1.58225	1.61193	0.925214	0.414606	0.51487	1.4231	0.0151381	0.116253	0.513788	0.00754166	0.0851024	0.790272	0.00563089	0.345751
STON1	204.129	255.501	227.345	613.805	668.727	583.701	188.843	171.931	522.553	649.073	2.3099	2.40739	2.35669	2.78803	2.82525	2.76619	2.2761	2.23535	2.71813	2.81229	2.7166	0.000191266	0.0038239	3.24753	0.00998708	0.107449	0.787745	0.0806199	0.233233	0.941704	0.549449	0.877553
PTPN1	2268.36	1816.54	2279.72	1491.68	1449.77	1500.81	2883.96	2671.98	1528.49	1377.23	3.35571	3.25924	3.35788	3.17368	3.1613	3.17633	3.45999	3.42683	3.18426	3.13901	0.697962	0.00942596	0.032559	0.522993	0.00976538	0.107176	1.30941	0.0724332	0.221385	0.981163	0.656646	0.901372
HSPA5	5928.24	5059.66	6148.72	3453.11	3688.77	3447.04	10589.8	9415.83	4908.36	4926.45	3.77293	3.70412	3.78878	3.53821	3.56688	3.53745	4.02489	3.97386	3.69094	3.69253	0.617912	0.00169766	0.0113229	0.491602	0.00681499	0.095645	1.75113	0.00797156	0.0865469	1.39317	0.00140449	0.268697
KIAA0195	177.8	135.696	170.627	207.621	213.693	220.341	89.7143	98.5619	202.079	199.126	2.24993	2.13257	2.23205	2.31727	2.32979	2.3431	1.95286	1.99371	2.30552	2.29913	1.3254	0.0283011	0.0689513	2.13094	0.00392394	0.0866504	0.583352	0.0184825	0.115948	0.937899	0.0680644	0.60131
RARS2	138.535	89.9734	146.011	71.2664	74.6501	71.0589	109.315	108.623	71.7952	72.9542	2.14156	1.95411	2.16439	1.85288	1.87303	1.85162	2.03868	2.03592	1.8561	1.86305	0.579344	0.0273523	0.067435	0.664177	0.00044274	0.0743158	0.872871	0.60604	0.757856	1.00069	0.968867	0.990755
TRIT1	175.678	184.507	186.763	103.066	106.133	104.988	167.036	177.548	104.271	118.263	2.24472	2.26601	2.27129	2.01312	2.02585	2.02114	2.22281	2.24932	2.01816	2.07285	0.574437	1.12885e-05	0.00136558	0.645805	0.0244955	0.128825	0.945019	0.186101	0.371058	1.06243	0.310765	0.780289
PHYHIPL	192.248	200.985	190.944	1171.73	1266.78	1182.82	303.524	354.757	1339.65	1248.63	2.28386	2.30316	2.28091	3.06883	3.1027	3.07292	2.48219	2.54993	3.12699	3.09643	6.19903	4.02419e-07	0.000706056	3.93188	0.0038685	0.0866504	1.69028	0.00346733	0.0721868	1.0721	0.189428	0.722329
APCDD1	22.3327	14.8507	19.7286	25.0301	28.5313	29.9076	7.21973	7.20733	18.8985	17.1162	1.34894	1.17175	1.2951	1.39846	1.45532	1.47578	0.858521	0.857774	1.27643	1.23341	1.46663	0.0404275	0.0884401	2.49633	0.00292701	0.0866504	0.380247	0.00880536	0.0889033	0.647211	0.0115065	0.410492
PROM1	187.534	151.109	194.362	222.969	230.703	245.757	82.5711	90.6356	186.39	157.641	2.27308	2.17929	2.28861	2.34824	2.36305	2.39051	1.91683	1.9573	2.27042	2.19767	1.31224	0.0296189	0.0711294	1.98625	0.0190852	0.123582	0.487444	0.00692442	0.0831566	0.737811	0.0241298	0.483972
LRRC17	58.7655	56.217	49.9052	329.28	293.381	250.241	37.2219	34.4223	208.499	298.331	1.76912	1.74987	1.69815	2.51757	2.46743	2.39836	1.5708	1.53684	2.3191	2.4747	5.29392	5.83659e-05	0.00248629	7.07426	0.00880306	0.104467	0.651754	0.0086701	0.0887611	0.87094	0.444703	0.835608
TRIM56	158.096	163.325	152.018	40.1958	39.3366	35.6597	128.567	116.805	28.7929	31.1558	2.19892	2.21305	2.1819	1.60418	1.5948	1.55218	2.10913	2.06746	1.45929	1.49354	0.243309	4.76357e-06	0.00118853	0.244318	0.00193715	0.0862298	0.777414	0.0109607	0.0949792	0.780636	0.0215154	0.467249
GNAO1	101.481	86.0371	100.187	885.438	956.471	878.097	86.5461	115.469	936.373	952.444	2.00638	1.93469	2.00081	2.94716	2.98067	2.94354	1.93725	2.06247	2.97145	2.97884	9.45415	2.94802e-06	0.00118761	9.34988	0.00410992	0.0866504	1.05324	0.751144	0.856474	1.04162	0.329237	0.785022
TNS3	306.937	526.008	315.204	132.23	140.187	130.594	280.074	263.524	125.427	124.195	2.48705	2.72099	2.49859	2.12133	2.14671	2.11592	2.44727	2.42082	2.09839	2.0941	0.351009	0.00454462	0.020687	0.459203	0.00156963	0.0838996	0.710184	0.265605	0.45702	0.929089	0.0825649	0.623729
ZMAT4	170.892	182.132	179.22	43.2847	45.4741	39.5387	180.078	158.654	34.2561	39.4907	2.23272	2.26039	2.25339	1.63633	1.65776	1.59702	2.25546	2.20045	1.53474	1.59649	0.24105	6.04812e-06	0.00118853	0.217714	0.00387528	0.0866504	0.954634	0.433385	0.618198	0.862216	0.140429	0.680039
CGN	848.788	819.148	795.992	224.01	232.775	209.64	792.688	696.278	203.397	195.075	2.9288	2.91336	2.90091	2.35027	2.36694	2.32147	2.8991	2.84278	2.30834	2.2902	0.270473	3.33909e-06	0.00118853	0.267617	0.00266753	0.0866504	0.906459	0.160962	0.342273	0.896887	0.0840931	0.62677
CAMLG	23.3859	28.0631	30.3988	47.388	41.2449	44.3385	16.2263	15.7791	44.2258	43.8609	1.36895	1.44814	1.48286	1.67567	1.61537	1.64678	1.21022	1.19808	1.64568	1.64208	1.62462	0.00497712	0.0217983	2.75224	0.000207141	0.0710801	0.586553	0.0135416	0.102542	0.993673	0.932771	0.981229
C11orf54	29.5255	34.0772	28.6942	118.955	116.861	123.34	48.6094	53.9741	124.987	108.03	1.4702	1.53246	1.45779	2.07538	2.06767	2.0911	1.68672	1.73219	2.09686	2.03354	3.89131	1.64071e-05	0.00159267	2.27149	0.0117915	0.111507	1.66718	0.00742523	0.0848168	0.973186	0.645584	0.89819
DCP2	171.905	160.789	141.805	123.848	126.392	118.4	221.832	212.422	112.242	125.995	2.23529	2.20626	2.15169	2.09289	2.10172	2.07335	2.34602	2.3272	2.05016	2.10035	0.776904	0.0138447	0.0425752	0.548612	0.0103562	0.107803	1.37278	0.0233496	0.12583	0.969389	0.561549	0.880131
NOC4L	323.467	185.424	303.115	199.31	216.159	205.756	408.56	391.474	180.45	196.95	2.50983	2.26817	2.48161	2.29953	2.33477	2.31335	2.61126	2.5927	2.25636	2.29436	0.76505	0.248088	0.345241	0.47173	0.00416418	0.0866504	1.47788	0.162299	0.343486	0.911264	0.127677	0.667981
FLNA	10672.1	12634.6	10084.5	6222.35	6354.23	6708.52	14219.6	13224.9	6609.62	6458.91	4.02825	4.10156	4.00365	3.79395	3.80306	3.82663	4.15289	4.12139	3.82018	3.81016	0.57755	0.00157786	0.0108194	0.47618	0.00262377	0.0866504	1.23286	0.101996	0.263814	1.01647	0.61711	0.890582
KPNB1	1468.8	1569.44	1471.86	1533.2	1502.47	1552.34	1987.91	1960.34	1563.06	1601.94	3.16696	3.19574	3.16787	3.1856	3.17681	3.19099	3.2984	3.29233	3.19398	3.20465	1.01727	0.501679	0.59705	0.801621	0.00405729	0.0866504	1.31314	0.0024324	0.0698191	1.03476	0.111876	0.657245
GPC2	112.662	118.341	126.516	284.863	262.638	236.128	59.4653	63.9992	216.605	215.712	2.05178	2.07314	2.10215	2.45464	2.41936	2.37315	1.77426	1.80617	2.33567	2.33387	2.19185	0.000254524	0.0043632	3.50155	0.000860102	0.0824981	0.518005	0.0010262	0.0600877	0.827529	0.0765544	0.607085
DPY19L3	118.696	85.2626	121.788	170.637	174.093	167.888	53.4433	61.9832	148.445	169	2.07444	1.93076	2.0856	2.23207	2.24078	2.22502	1.72789	1.79227	2.17157	2.22789	1.57367	0.0155806	0.0460503	2.75019	0.00933165	0.106494	0.531517	0.0292683	0.138592	0.928893	0.228392	0.742591
YOD1	74.5472	74.8097	59.8742	187.194	199.864	190.396	75.9186	84.161	211.344	226.572	1.87243	1.87396	1.77724	2.27229	2.30073	2.27966	1.88035	1.92511	2.32499	2.35521	2.75989	0.000180296	0.00376436	2.73561	0.00379023	0.0866504	1.14763	0.261097	0.452132	1.13753	0.0381269	0.542736
SELH	422.532	392.827	438.845	625.547	597.699	610.527	438.611	432.584	591.471	747.098	2.62586	2.5942	2.64231	2.79626	2.77648	2.7857	2.64208	2.63607	2.77193	2.87338	1.4621	0.000408373	0.00529833	1.53647	0.0687946	0.18854	1.04193	0.392771	0.582918	1.09493	0.413175	0.824833
KIT	148.667	105.213	148.873	404.615	436.948	413.67	62.8132	79.644	308.326	296.155	2.17221	2.02207	2.17282	2.60704	2.64043	2.61665	1.79805	1.90115	2.48901	2.47152	3.11663	0.000617068	0.00650749	4.24325	0.00680384	0.095645	0.530563	0.0361693	0.152432	0.722353	0.00224653	0.285702
GOLM1	1124.72	759.839	1315.87	702.608	710.827	722.704	957.223	930.876	664.302	551.352	3.05104	2.88072	3.11921	2.84671	2.85176	2.85896	2.98101	2.96889	2.82237	2.74143	0.667454	0.0814233	0.146467	0.643851	0.0421089	0.153557	0.884928	0.677698	0.807604	0.853634	0.103709	0.646998
CROCC	526.318	604.223	505.038	814.819	853.651	817.179	549.906	533.328	793.378	816.297	2.72125	2.7812	2.70332	2.91106	2.93128	2.91232	2.74029	2.72699	2.89948	2.91185	1.51974	0.00170199	0.0113243	1.48599	0.00277382	0.0866504	0.993441	0.961475	0.981396	0.971381	0.282922	0.767508
DFNA5	46.9835	49.6168	50.7394	156.728	179.557	159.019	57.9028	56.7707	187.071	192.232	1.67195	1.69563	1.70535	2.19515	2.2542	2.20145	1.7627	1.75412	2.27201	2.28383	3.36165	1.56334e-05	0.00157605	3.30768	0.000197461	0.0710801	1.16744	0.0145008	0.105676	1.1487	0.0891093	0.635379
DIAPH2	49.3421	59.4987	48.0027	109.035	119.108	109.101	52.8541	54.4122	106.366	124.21	1.69322	1.77451	1.68127	2.03757	2.07594	2.03783	1.72308	1.7357	2.0268	2.09416	2.15019	0.000472316	0.00572248	2.14957	0.0105399	0.108732	1.02586	0.754472	0.858463	1.02556	0.760152	0.934008
SMARCA2	246.259	239.753	244.221	172.071	173.674	169.024	238.522	230.299	168.799	159.053	2.39139	2.37976	2.38778	2.23571	2.23973	2.22795	2.37753	2.36229	2.22737	2.20154	0.704938	6.3333e-06	0.00119533	0.699312	0.00917482	0.105326	0.963023	0.107294	0.272787	0.955337	0.155831	0.698603
TOR3A	320.316	248.707	300.802	333.08	361.057	343.02	154.208	166.06	291.011	342.384	2.50558	2.39569	2.47828	2.52255	2.55758	2.53532	2.18811	2.22027	2.46391	2.53451	1.19237	0.0853776	0.151384	1.9777	0.0168525	0.120689	0.552297	0.0103417	0.0933068	0.916055	0.274509	0.765477
IQGAP1	5393.16	6331.3	5035.38	2822.76	2969.92	2745.64	5670.8	6059.5	2943.1	2931.71	3.73184	3.80149	3.70203	3.45067	3.47274	3.43864	3.75364	3.78244	3.46881	3.46712	0.509451	0.000726928	0.00709125	0.500824	0.00230151	0.0866504	1.04986	0.602744	0.756114	1.03208	0.359126	0.800188
RUNX1T1	37.2109	51.2817	48.994	438.035	446.24	498.971	68.2057	52.775	395.079	387.332	1.57067	1.70996	1.69014	2.64151	2.64957	2.69808	1.83382	1.72243	2.59668	2.58808	10.061	2.80545e-05	0.0020392	6.46724	0.00467363	0.0869557	1.31992	0.181087	0.365761	0.848451	0.0546328	0.588202
SIPA1L3	36.8252	65.7064	39.0088	69.0825	65.8689	65.4534	43.8215	43.0062	67.3877	82.8786	1.56615	1.81761	1.59116	1.83937	1.81868	1.81593	1.64169	1.63353	1.82858	1.91844	1.41588	0.107088	0.179533	1.73063	0.0346837	0.14424	0.920172	0.854015	0.920262	1.12472	0.255257	0.757221
SYNE2	3477.2	2924.8	3440.94	3377.5	3447.07	3360.84	4088.82	4100.6	3132.28	3208.21	3.54123	3.4661	3.53668	3.5286	3.53745	3.52645	3.6116	3.61285	3.49586	3.50626	1.03479	0.546305	0.638465	0.774229	0.00221342	0.0866504	1.24801	0.05302	0.184051	0.933761	0.0144906	0.434018
FLNC	4071.32	4461.68	3776.06	1201.34	1365.23	1192.89	4733.73	4264.43	1176.71	1284.97	3.60974	3.6495	3.57704	3.07967	3.13521	3.0766	3.6752	3.62986	3.07067	3.10889	0.305422	5.37508e-05	0.00236865	0.273576	0.00276486	0.0866504	1.09653	0.294238	0.487994	0.982194	0.811979	0.948262
RAB31	206.91	198.048	218.807	24.1547	27.4981	29.7563	137.589	125.983	20.0555	26.3216	2.31578	2.29677	2.34006	1.383	1.4393	1.47358	2.13858	2.10031	1.30223	1.42031	0.130512	7.0652e-06	0.00119533	0.175956	0.00663422	0.0952148	0.633825	0.00272805	0.0704739	0.854519	0.293666	0.772618
NEK7	116.029	155.89	113.185	228.744	232.481	232.881	111.283	122.571	256.242	230.181	2.06457	2.19282	2.05379	2.35935	2.36639	2.36713	2.04643	2.08839	2.40865	2.36207	1.80239	0.00432341	0.0199964	2.08003	0.00958011	0.107085	0.910873	0.58614	0.74405	1.05119	0.318425	0.781381
PHLDA3	29.0892	27.5595	19.0193	78.5401	62.0029	71.0976	13.6302	13.4821	51.5734	53.6527	1.46373	1.44027	1.27919	1.89509	1.79241	1.85185	1.1345	1.12976	1.71243	1.72959	2.79696	0.00227086	0.0135528	3.88112	0.000228582	0.0717523	0.537459	0.0394323	0.159028	0.745789	0.0485721	0.571818
TPM2	45.2405	24.9529	91.2217	5.67372	7.03967	5.96269	53.1475	43.8473	7.08075	2.85425	1.65553	1.39712	1.9601	0.753868	0.847552	0.775442	1.72548	1.64194	0.850079	0.455492	0.115702	0.00600441	0.0243716	0.102428	0.0362009	0.146144	0.901354	0.955732	0.977743	0.797946	0.42515	0.829415
SIAE	130.253	71.0257	111.072	55.8657	62.9484	56.971	155.515	147.434	54.6243	62.8954	2.11479	1.85142	2.0456	1.74715	1.79898	1.75565	2.19177	2.1686	1.73739	1.79862	0.562781	0.0423087	0.0916101	0.387919	0.0062486	0.094779	1.45485	0.182879	0.367629	1.00281	0.982328	0.993175
SOX2	367.063	298.767	373.734	380.128	391.095	356.104	179.317	187.028	386.672	469.084	2.56474	2.47533	2.57256	2.57993	2.59228	2.55158	2.25362	2.27191	2.58734	2.67125	1.08442	0.329938	0.429644	2.33593	0.0134475	0.113278	0.528604	0.00670122	0.0824232	1.13865	0.215287	0.733625
TGFBR3	46.0765	42.8881	48.8648	17.6636	16.6537	17.2623	34.0404	37.1818	14.4064	15.5412	1.66348	1.63234	1.689	1.24708	1.22151	1.2371	1.53199	1.57033	1.15856	1.19148	0.374228	1.88053e-05	0.00166499	0.420481	0.0044825	0.0867737	0.775113	0.022757	0.124645	0.870914	0.0306587	0.511742
SPICE1	184.494	294.214	188.747	264.12	261.021	273.673	162.848	153.628	279.237	246.949	2.26598	2.46866	2.27588	2.4218	2.41668	2.43723	2.21178	2.18647	2.44597	2.39261	1.19681	0.25308	0.350657	1.66264	0.0175213	0.121556	0.71123	0.206388	0.394325	0.988064	0.799423	0.945571
AAK1	882.623	1202.29	846.534	767.482	784.531	789.763	1139.26	1199.19	837.629	820.884	2.94578	3.08001	2.92764	2.88507	2.89461	2.8975	3.05662	3.07889	2.92305	2.91428	0.798846	0.12867	0.206554	0.709236	0.00637922	0.094779	1.19657	0.275419	0.467749	1.06234	0.0205664	0.462294
HOMER3	215.641	269.364	219.331	595.889	560.891	581.521	347.85	330.815	496.128	578.84	2.33373	2.43034	2.3411	2.77517	2.74888	2.76457	2.54139	2.51959	2.69559	2.76256	2.468	0.000247963	0.00432754	1.58394	0.0300322	0.137171	1.44533	0.0286879	0.137501	0.927602	0.29695	0.773462
MECP2	963.602	1531.13	1172.89	2222.25	2154.36	2084.47	897.259	995.774	2062.93	2174.02	2.9839	3.18501	3.06926	3.34679	3.33332	3.319	2.95292	2.99816	3.31448	3.33726	1.76165	0.0125291	0.0394941	2.23818	0.00518573	0.0894677	0.774221	0.270718	0.462114	0.983647	0.629973	0.894238
TP53I11	332.772	454.236	359.864	1171.28	1008.61	974.158	262.007	240.704	937.374	1160.92	2.52215	2.65728	2.55614	3.06866	3.00372	2.98863	2.41831	2.38148	2.97191	3.0648	2.75013	0.000739303	0.00716162	4.17396	0.00646298	0.094779	0.657498	0.0458023	0.171367	0.997905	0.968999	0.990764
GDAP1	374.008	302.009	395.388	436.48	444.547	461.216	204.704	224.987	443.795	397.475	2.57288	2.48002	2.59702	2.63996	2.64792	2.6639	2.31113	2.35216	2.64718	2.59931	1.25279	0.0504408	0.10378	1.95785	0.0114866	0.110971	0.601581	0.0204878	0.119751	0.940146	0.265343	0.762242
KAZN	181.011	172.796	124.572	25.2769	27.9912	26.5869	186.6	144.912	21.6195	27.0823	2.2577	2.23753	2.09542	1.40272	1.44702	1.42467	2.27091	2.1611	1.33485	1.43269	0.166928	0.000125752	0.00333283	0.146908	0.00771707	0.0995388	1.03949	0.821249	0.901357	0.914817	0.380672	0.811824
SFT2D2	186.975	153.296	193.704	211.916	207.242	199.304	91.3948	100.663	206.738	200.054	2.27178	2.18553	2.28714	2.32616	2.31648	2.29952	1.96092	2.00287	2.31542	2.30115	1.15822	0.113038	0.187475	2.11807	0.00457602	0.0869557	0.539513	0.00888901	0.0894116	0.986622	0.64696	0.89819
DSC2	33.8284	23.5872	35.1765	5.47163	5.56215	6.55461	22.5899	23.87	4.72576	4.49631	1.52928	1.37268	1.54625	0.738117	0.745243	0.816547	1.35391	1.37785	0.674472	0.652856	0.189956	0.000294646	0.00461743	0.198495	0.000526978	0.0781267	0.752654	0.202493	0.390494	0.786491	0.0536803	0.588202
DLL3	74.2012	82.8837	72.8292	93.1078	86.8098	81.5976	31.4771	33.6363	44.8109	64.0107	1.87041	1.91847	1.86231	1.96899	1.93857	1.91168	1.49799	1.52681	1.65138	1.80625	1.13745	0.0808311	0.145775	1.67126	0.110859	0.234625	0.424811	0.000665822	0.0600877	0.624179	0.0416251	0.549535
F11R	267.209	275.014	273.888	513.441	501.342	541.592	136.668	161.992	512.776	493.965	2.42685	2.43935	2.43757	2.71049	2.70013	2.73367	2.13567	2.20949	2.70993	2.6937	1.90706	1.24354e-05	0.00141115	3.37086	0.00506139	0.0890385	0.548933	0.00257703	0.0698191	0.970275	0.427672	0.829888
ALDH1L2	383.526	375.066	401.695	223.746	211.885	201.753	425.702	436.469	211.36	269.4	2.58379	2.57411	2.6039	2.34976	2.3261	2.30482	2.62911	2.63995	2.32502	2.4304	0.549333	7.67423e-05	0.00272199	0.557616	0.0399994	0.1516	1.1146	0.0293246	0.138736	1.13141	0.319551	0.782242
DOCK6	133.622	124.58	132.403	77.6247	81.1085	73.6263	151.185	156.715	81.7702	69.6419	2.12588	2.09545	2.1219	1.89	1.90907	1.86703	2.17951	2.19511	1.9126	1.84287	0.594871	0.000127861	0.00335562	0.491757	0.0130563	0.113278	1.1824	0.0127839	0.100684	0.977443	0.741812	0.930379
DCX	319.001	389.446	325.23	2045.3	2069.66	1844.17	479.773	561.242	1861.82	1933.97	2.50379	2.59045	2.51219	3.31076	3.3159	3.2658	2.68104	2.74915	3.26994	3.28645	5.76498	1.81041e-05	0.00165841	3.64624	0.00385062	0.0866504	1.51065	0.026143	0.132976	0.955456	0.434612	0.832654
UQCRB	1613.59	1298.43	1428.4	834.253	847.649	886.085	534.609	550.085	808.867	856.298	3.20779	3.11342	3.15485	2.9213	2.92822	2.94748	2.72804	2.74043	2.90788	2.93262	0.591645	0.00134486	0.00981483	1.53515	0.00548911	0.0906266	0.374858	0.0012647	0.0600877	0.972648	0.442447	0.835608
INSM1	64.5981	82.4888	69.6451	211.914	201.048	199.135	86.3372	76.4455	221.001	193.532	1.81022	1.91639	1.84289	2.32616	2.3033	2.29915	1.9362	1.88335	2.34439	2.28675	2.82421	0.000153612	0.00358714	2.54654	0.00915663	0.105326	1.12662	0.322307	0.515346	1.01585	0.818078	0.949475
AP4B1	46.6895	51.6901	45.8066	83.8919	82.6082	83.0068	55.6748	52.2526	90.5398	80.6333	1.66922	1.71341	1.66093	1.92372	1.91702	1.91911	1.74566	1.71811	1.95684	1.90651	1.73045	0.000129687	0.00336017	1.586	0.019999	0.124977	1.12279	0.118842	0.28795	1.02907	0.579493	0.880448
TRIM41	92.9895	70.8963	94.0881	99.0017	106.703	101.562	43.6374	47.9907	84.2129	103.673	1.96843	1.85062	1.97353	1.99564	2.02818	2.00673	1.63986	1.68116	1.92538	2.01567	1.19108	0.126965	0.204742	2.05053	0.0246951	0.129349	0.532775	0.015389	0.107629	0.917212	0.349165	0.793725
ITGA6	438.984	384.729	447.961	810.38	859.139	853.105	192.917	235.126	781.021	853.593	2.64245	2.58515	2.65124	2.90869	2.93406	2.931	2.28537	2.3713	2.89266	2.93125	1.9837	0.000177725	0.00376034	3.81881	0.0064496	0.094779	0.504897	0.0056549	0.0806092	0.971972	0.527127	0.870038
NAGLU	209.122	133.814	201.506	124.664	137.57	126.66	265.773	260.759	118.317	118.343	2.3204	2.1265	2.30429	2.09574	2.13852	2.10264	2.42451	2.41624	2.07305	2.07314	0.714298	0.0953837	0.164703	0.449469	0.000141814	0.0710801	1.45066	0.12443	0.29652	0.912819	0.105954	0.64918
EPHB4	236.141	223.405	250.766	179.369	182.039	169.605	100.658	104.369	150.969	139.459	2.37317	2.34909	2.39927	2.25375	2.26016	2.22944	2.00285	2.01857	2.17889	2.14445	0.747577	0.00186379	0.0119263	1.41654	0.015364	0.117002	0.432965	0.000343206	0.0600877	0.820398	0.0163983	0.443596
GATM	433.583	227.719	385.261	42.3423	48.3546	36.7222	382.434	322.852	31.3341	34.2638	2.63707	2.3574	2.58576	1.62677	1.68444	1.56493	2.58256	2.509	1.49602	1.53484	0.12175	0.000624448	0.00653636	0.0930089	0.00162487	0.0838996	1.01086	0.878316	0.933095	0.77223	0.100529	0.646272
TMEFF1	553.38	385.751	668.24	1220.63	1161.12	1013.8	209.054	243.687	986.868	1008.35	2.74302	2.58631	2.82493	3.08658	3.06488	3.00595	2.32026	2.38683	2.99426	3.00361	2.11249	0.0106854	0.0354236	4.40697	0.00270164	0.0866504	0.422498	0.0301267	0.140469	0.881397	0.185646	0.717384
ADAMTS7	163.354	143.452	163.2	157.881	168.966	159.18	63.5616	71.0973	133.439	128.815	2.21313	2.15671	2.21272	2.19833	2.2278	2.20189	1.80319	1.85185	2.12528	2.10997	1.03409	0.508843	0.603703	1.94754	0.00764163	0.0989001	0.429757	0.00120688	0.0600877	0.809381	0.00622021	0.348179
RACGAP1	1238.24	1355.19	1348.58	1621.02	1711.29	1768.02	904.88	862.442	1480.63	1305.24	3.0928	3.132	3.12988	3.20979	3.23332	3.24749	2.95659	2.93573	3.17045	3.11569	1.29384	0.00264298	0.0148431	1.57632	0.0214291	0.126147	0.672495	0.00249853	0.0698191	0.819321	0.0393311	0.549204
SALL2	71.7693	68.5989	66.0285	367.721	292.873	339.785	70.7361	65.8705	279.355	345.349	1.85594	1.83632	1.81973	2.56552	2.46668	2.5312	1.84964	1.81869	2.44616	2.53826	4.84687	2.43814e-05	0.00189367	4.57301	0.00540633	0.0903504	0.992796	0.870018	0.928307	0.936701	0.60869	0.887912
RRP12	2311.66	2246.29	2583.16	2035.45	2040.35	1989.1	2965.69	3138.3	2042.35	2047.05	3.36392	3.35147	3.41215	3.30866	3.3097	3.29866	3.47213	3.49669	3.31013	3.31113	0.849294	0.0203807	0.0550663	0.669955	0.00496789	0.088	1.28215	0.0239707	0.127919	1.01141	0.356816	0.798832
DMD	93.2158	105.971	127.399	29.5504	24.7778	30.7017	126.497	132.971	29.4505	18.3153	1.96949	2.02519	2.10517	1.47056	1.39406	1.48716	2.10208	2.12376	1.46909	1.26281	0.26036	0.000279777	0.00454468	0.184091	0.018736	0.122728	1.19173	0.219545	0.409367	0.842629	0.394305	0.817796
TLN1	6136.09	7782.04	5636.71	2565.6	2845.72	2640.63	7940.19	7070.62	2937.02	2841.04	3.78789	3.89109	3.75103	3.40919	3.45419	3.42171	3.89983	3.84946	3.46791	3.45348	0.411763	0.000973272	0.0082788	0.384927	0.00398191	0.0866504	1.15144	0.341202	0.534512	1.0764	0.172549	0.704847
STK4	643.588	965.016	648.506	889.471	886.558	866.17	695.355	709.054	858.036	837.361	2.80861	2.98453	2.81191	2.94913	2.94771	2.9376	2.84221	2.85068	2.93351	2.92291	1.17061	0.259288	0.356925	1.2072	0.00680993	0.095645	0.933323	0.789424	0.880697	0.962492	0.073138	0.603688
CLGN	689.03	604.196	750.914	1512.52	1497.94	1486.5	370.681	452.411	1481.48	1585.2	2.83824	2.78118	2.87559	3.1797	3.17549	3.17216	2.569	2.65553	3.1707	3.20008	2.19993	0.000235909	0.00424171	3.7258	0.00629647	0.094779	0.603989	0.0195542	0.118635	1.02292	0.458159	0.838533
E2F4	21.2762	28.7105	24.9264	25.0125	23.1328	24.5665	14.2837	14.2149	23.7331	21.549	1.32789	1.45804	1.39666	1.39816	1.36423	1.39034	1.15484	1.15274	1.37535	1.33343	0.970615	0.810942	0.858443	1.58892	0.0107721	0.109004	0.570633	0.0157938	0.10856	0.934142	0.241056	0.750958
HSPA2	33.0478	28.9597	30.9861	12.9599	15.7191	14.7396	52.2645	51.2328	27.9721	23.2545	1.51914	1.46179	1.49117	1.1126	1.19643	1.16849	1.71821	1.70955	1.44673	1.36651	0.466899	0.000366034	0.00507451	0.494956	0.0168052	0.120689	1.66943	0.00193833	0.0661985	1.76975	0.0108773	0.404994
STK39	321.897	424.109	329.604	755.331	765.34	749.415	382.232	421.029	818.165	814.94	2.50772	2.62748	2.51799	2.87814	2.88385	2.87472	2.58233	2.62431	2.91284	2.91113	2.11051	0.00103456	0.00860208	2.03309	0.00460124	0.0869557	1.12019	0.388082	0.578271	1.0791	0.0025067	0.285702
MMP14	93.6121	93.7404	105.422	8.97396	6.78993	7.89544	48.8793	53.3988	7.53291	7.12005	1.97133	1.97193	2.02293	0.952984	0.831865	0.897376	1.68912	1.72753	0.876963	0.852483	0.0808108	9.54414e-06	0.00124028	0.143266	0.000727884	0.0782091	0.524011	0.00176594	0.0646735	0.928997	0.569575	0.880131
BLVRB	490.224	542.93	455.663	106.971	129.418	114.745	460.871	516.44	117.991	119.711	2.69039	2.73474	2.65864	2.02927	2.11199	2.05973	2.66358	2.71302	2.07185	2.07813	0.235848	4.35319e-05	0.00221985	0.24322	0.00164678	0.0838996	0.984652	0.864657	0.925485	1.01543	0.814787	0.948498
ECHDC1	572.026	606.635	579.163	295.238	322.884	296.455	596.993	620.71	309.818	322.639	2.75742	2.78293	2.7628	2.47017	2.50905	2.47196	2.77597	2.79289	2.49111	2.50872	0.520289	4.41725e-05	0.00222436	0.519385	0.00183677	0.0838996	1.0391	0.252927	0.445136	1.03729	0.42617	0.829888
SHCBP1	222.155	194.935	217.074	157.633	144.202	151.627	285.524	275.117	204.051	156.69	2.34666	2.28989	2.33661	2.19765	2.15897	2.18078	2.45564	2.43952	2.30974	2.19504	0.715055	0.00219819	0.0132902	0.643444	0.0778849	0.197955	1.32609	0.0132991	0.102044	1.19329	0.202933	0.727305
VPS36	185.58	252.081	194.548	274.956	282.777	289.104	193.275	186.361	265.28	274.361	2.26853	2.40154	2.28903	2.43926	2.45144	2.46105	2.28618	2.27036	2.4237	2.43832	1.33949	0.0352023	0.0801866	1.42147	0.00493468	0.0879199	0.900737	0.49658	0.675002	0.955865	0.13954	0.679584
CGNL1	32.6615	24.0865	29.0446	4.29375	4.08666	4.27662	31.2289	23.4633	7.01174	3.52475	1.51404	1.38177	1.46307	0.632837	0.611369	0.631101	1.49456	1.37039	0.845826	0.547128	0.147531	2.94906e-05	0.00204263	0.192651	0.0450537	0.157353	0.95624	0.782655	0.875813	1.24869	0.568183	0.880131
FERMT2	1711.56	2156.68	1667.43	1259.81	1190.56	1293.59	2140.52	2143.65	1379.02	1256.94	3.23339	3.33379	3.22205	3.10031	3.07575	3.1118	3.33052	3.33115	3.13957	3.09931	0.676334	0.0107476	0.0355476	0.615279	0.00894675	0.105137	1.16088	0.235874	0.426548	1.05609	0.331615	0.786292
ADA	193.224	347.416	174.509	188.24	182.448	197.486	335.181	351.883	196.757	164.086	2.28606	2.54085	2.24182	2.27471	2.26114	2.29554	2.52528	2.5464	2.29393	2.21507	0.794483	0.446106	0.545993	0.525196	0.0204084	0.125378	1.44109	0.233063	0.423402	0.952639	0.531666	0.87038
NELL2	158.837	108.317	164.197	242.967	233.131	252.662	94.668	106.015	229.366	258.853	2.20095	2.0347	2.21537	2.38555	2.3676	2.40254	1.9762	2.02537	2.36053	2.41305	1.68948	0.0162386	0.047335	2.43279	0.00857285	0.103399	0.697864	0.147568	0.326277	1.0049	0.951208	0.985709
BCR	348.795	536.934	338.597	554.56	569.342	583.961	369.948	384.726	594.174	591.307	2.54257	2.72992	2.52968	2.74395	2.75537	2.76638	2.56814	2.58515	2.77391	2.77181	1.39494	0.0763171	0.140225	1.57085	0.00190217	0.0860899	0.924599	0.792499	0.881842	1.0412	0.126681	0.667771
ZNF622	121.675	116.485	100.672	126.213	125.331	123.22	154.376	158.367	147.748	150.579	2.0852	2.06627	2.00291	2.1011	2.09806	2.09068	2.18858	2.19966	2.16952	2.17776	1.10605	0.146104	0.227911	0.953905	0.0974093	0.219299	1.3845	0.0217011	0.12301	1.19406	0.000608074	0.23451
NAT8L	151.635	227.641	159.269	153.713	164.21	148.132	46.1229	53.4573	95.3428	105.755	2.1808	2.35725	2.20213	2.18671	2.2154	2.17065	1.66392	1.72801	1.97929	2.0243	0.865397	0.383907	0.484211	2.01946	0.0160021	0.119224	0.277359	0.00534957	0.0799208	0.647234	0.00416181	0.318778
VAMP8	157.059	181.707	171.623	11.4442	13.0915	9.08688	117.578	130.644	15.9405	10.2933	2.19606	2.25937	2.23458	1.05859	1.11699	0.958415	2.07033	2.11609	1.2025	1.01255	0.0658764	1.85223e-05	0.00165841	0.105687	0.00968049	0.107085	0.729508	0.0184873	0.115948	1.17037	0.546101	0.875555
PTGR1	206.109	207.843	184.974	21.2937	23.2026	15.5674	294.874	339.145	15.6464	23.2868	2.3141	2.31774	2.26711	1.32825	1.36554	1.19222	2.46964	2.53039	1.19441	1.36711	0.100286	5.34243e-05	0.00236865	0.061407	0.00558895	0.0915248	1.58789	0.00745335	0.084881	0.972298	0.886196	0.966835
MYBBP1A	5539.7	5317.49	6110.08	3230.46	3014.91	3062.85	5598.22	5996.73	3109.96	2834.59	3.74349	3.72571	3.78605	3.50926	3.47927	3.48613	3.74805	3.77791	3.49275	3.45249	0.548599	0.000204221	0.00391763	0.512684	0.00736987	0.0981006	1.02506	0.690997	0.816808	0.957952	0.393261	0.817796
TOX	4.63258	3.80594	5.21786	27.2124	30.5091	25.7957	4.07276	5.13431	26.6722	32.9414	0.665823	0.580462	0.717492	1.43477	1.48443	1.41155	0.609889	0.710482	1.42606	1.51774	6.11562	6.41811e-05	0.00256947	6.47476	0.00695564	0.0957976	1.01129	0.935631	0.966335	1.07068	0.565791	0.880131
OARD1	143.147	185.487	140.138	300.689	306.951	308.65	122.762	140.133	303.204	341.71	2.15578	2.26831	2.14656	2.47812	2.48707	2.48947	2.08906	2.14654	2.48173	2.53366	1.95466	0.00169119	0.0113078	2.45312	0.00972283	0.107085	0.841225	0.278667	0.471638	1.05575	0.33393	0.787487
DGKA	125.315	178.176	126.605	13.3209	9.13489	10.5735	116.141	115.529	14.0863	8.29798	2.098	2.25085	2.10245	1.12453	0.960703	1.02422	2.06499	2.06269	1.1488	0.918972	0.0767952	8.73923e-05	0.00288121	0.0966214	0.0122214	0.112535	0.807971	0.274013	0.466158	1.01656	0.981879	0.993022
COA3	418.934	315.447	402.642	225.971	244.854	227.475	121.08	113.461	181.29	193.781	2.62215	2.49893	2.60492	2.35405	2.38891	2.35693	2.08307	2.05485	2.25837	2.28731	0.614148	0.00650239	0.0256137	1.59917	0.00968506	0.107085	0.309415	0.00215285	0.0680216	0.80568	0.0137545	0.431205
KAL1	145.619	134.5	161.762	831.007	777.117	773.172	104.518	139.931	680.469	747.692	2.16322	2.12872	2.20888	2.9196	2.89049	2.88828	2.01919	2.14591	2.83281	2.87372	5.389	8.4882e-06	0.00119533	5.84237	0.00738074	0.0981006	0.829801	0.228502	0.41899	0.899612	0.104719	0.647523
BAZ2B	504.691	536.641	547.821	963.059	814.774	883.012	307.683	293.169	796.274	880.963	2.70303	2.72968	2.73864	2.98365	2.91104	2.94597	2.4881	2.46712	2.90106	2.94496	1.67438	0.000691252	0.00688754	2.79143	0.00296984	0.0866504	0.567144	0.000582036	0.0600877	0.94551	0.505174	0.861425
ZC3HAV1L	72.2528	124.586	76.0351	8.93687	10.3463	7.37638	72.1543	76.1067	4.00932	5.86328	1.85885	2.09547	1.88101	0.951185	1.01479	0.867843	1.85826	1.88142	0.603071	0.768141	0.0976992	0.000320867	0.00479775	0.0665893	0.00491647	0.0879199	0.814997	0.497513	0.675545	0.555482	0.0516433	0.579629
SEC14L2	120.915	132.392	106.243	60.7529	62.5552	54.3347	150.094	147.621	64.6535	61.3418	2.08248	2.12186	2.0263	1.78357	1.79626	1.73508	2.17636	2.16915	1.81059	1.78776	0.49407	0.000796676	0.00744986	0.423208	0.00102577	0.0838996	1.24203	0.0756386	0.22613	1.06389	0.359711	0.800605
GON4L	235.711	223.762	229.207	321.835	318.499	300.182	192.114	185.924	311.969	353.173	2.37238	2.34979	2.36023	2.50763	2.50311	2.47738	2.28356	2.26934	2.49411	2.54799	1.36568	0.000295144	0.00461743	1.75946	0.0127268	0.113179	0.823397	0.00345271	0.0721868	1.06081	0.364862	0.80254
GRPEL2	124.607	59.6404	109.799	72.1396	71.454	70.037	146.103	131.665	83.2724	94.0443	2.09554	1.77554	2.0406	1.85817	1.85403	1.84533	2.16466	2.11947	1.9205	1.97333	0.72652	0.298418	0.398137	0.638363	0.0302938	0.13776	1.41696	0.27468	0.467018	1.24502	0.0187158	0.456649
WSCD1	51.4266	51.5015	53.0692	199.264	151.575	151.609	14.7	18.0721	126.315	144.441	1.71119	1.71182	1.72484	2.29943	2.18063	2.18072	1.16732	1.25701	2.10145	2.15969	3.22088	0.000224132	0.00413234	8.26178	0.00337238	0.0866504	0.315122	0.000662071	0.0600877	0.808311	0.204639	0.728324
DHRS4	212.245	159.24	224.122	52.8746	55.5443	50.87	147.804	129.883	57.895	46.4395	2.32684	2.20205	2.35048	1.72325	1.74464	1.70646	2.16969	2.11355	1.76264	1.66689	0.26744	0.000276202	0.00451295	0.375727	0.0164868	0.120277	0.699338	0.0955154	0.254402	0.982503	0.811198	0.948262
APPL1	531.586	732.628	479.583	736.123	756.52	748.895	630.42	627.2	773.582	761.052	2.72557	2.86488	2.68086	2.86695	2.87882	2.87442	2.79963	2.79741	2.88851	2.88141	1.28544	0.104294	0.176015	1.22027	0.00184315	0.0838996	1.08179	0.603296	0.756114	1.02695	0.112448	0.657947
LUM	42.3514	40.7195	46.4685	8.91742	8.85844	7.20987	38.9681	42.9884	10.5458	11.706	1.62687	1.6098	1.66716	0.950239	0.947357	0.857927	1.59071	1.63335	1.02308	1.06841	0.192881	3.27425e-05	0.00204263	0.271507	0.00300581	0.0866504	0.949014	0.465874	0.648058	1.33587	0.0583171	0.594401
CTNND2	105.216	88.0287	104.671	125.559	127.707	126.664	71.2831	77.6349	131.453	123.182	2.02208	1.94462	2.01983	2.09885	2.10621	2.10265	1.85299	1.89006	2.11877	2.09055	1.27529	0.013786	0.0424107	1.7099	0.00983751	0.107177	0.749799	0.0400979	0.160092	1.00532	0.860018	0.960063
PDIA5	2876.38	2670.64	3119.64	919.351	801.993	825.914	2272.67	2482.08	984.793	765.348	3.45885	3.42662	3.4941	2.96348	2.90417	2.91693	3.35654	3.39482	2.99334	2.88386	0.293915	3.66777e-05	0.00212599	0.368083	0.0171532	0.121092	0.822938	0.0619742	0.201227	1.0306	0.83889	0.954382
GLI3	432.831	637.842	441.638	608.164	587.601	653.836	285.1	300.919	570.317	609.505	2.63632	2.80471	2.64507	2.78402	2.76908	2.81547	2.455	2.47845	2.75612	2.78498	1.22303	0.170426	0.257091	2.01328	0.00372459	0.0866504	0.581248	0.0489038	0.176783	0.956819	0.426224	0.829888
KIF1C	460.428	589.358	464.79	290.824	297.278	280.032	431.975	445.875	291.622	290.099	2.66316	2.77038	2.66726	2.46363	2.47316	2.44721	2.63546	2.64921	2.46482	2.46255	0.573186	0.00264313	0.0148431	0.662666	0.00151891	0.0838996	0.869402	0.293284	0.487416	1.00512	0.826349	0.950894
PDE3A	223.691	326.236	253.934	69.0306	63.3519	58.5739	193.633	181.092	55.5949	60.3616	2.34965	2.51353	2.40472	1.83904	1.80176	1.7677	2.28698	2.2579	1.74503	1.78076	0.237549	0.000291826	0.00461236	0.309444	0.00203702	0.0866504	0.699235	0.0975892	0.257549	0.910861	0.271893	0.765477
ZNF84	21.4959	21.0576	30.8494	27.0812	25.1975	25.3091	15.83	15.7764	17.3301	19.8123	1.33236	1.32341	1.48925	1.43267	1.40136	1.40328	1.19948	1.19801	1.2388	1.29693	1.05701	0.604468	0.688659	1.17515	0.140571	0.269854	0.645882	0.0782457	0.229079	0.718072	0.0106433	0.404994
HSF2	159.083	258.672	177.403	181.132	172.646	191.213	79.1137	71.3524	120.695	124.917	2.20162	2.41275	2.24896	2.258	2.23716	2.28152	1.89825	1.85341	2.08169	2.09662	0.915708	0.680771	0.752088	1.63234	0.0120506	0.112053	0.379226	0.0163618	0.1099	0.676007	0.00230946	0.285702
ZNF691	23.7912	25.2499	32.2472	41.0359	44.8378	38.1546	14.3351	15.1196	39.143	43.8389	1.37642	1.40226	1.50849	1.61316	1.65164	1.58155	1.1564	1.17954	1.59265	1.64186	1.52578	0.0145782	0.0440573	2.81727	0.00364177	0.0866504	0.543523	0.0159337	0.108611	1.00358	0.958499	0.987548
GULP1	884.673	992.936	876.721	275	266.888	236.935	671.671	690.169	245.765	232.473	2.94678	2.99692	2.94286	2.43933	2.42633	2.37463	2.82716	2.83896	2.39052	2.36637	0.282763	3.13249e-05	0.00204263	0.35117	0.000872611	0.0827132	0.741654	0.0110264	0.0949792	0.921078	0.286506	0.771171
PAK3	420.698	708.608	427.76	911.484	898.514	938.414	546.428	584.173	861.33	816.577	2.62397	2.85041	2.6312	2.95975	2.95352	2.97239	2.73753	2.76654	2.93517	2.912	1.76512	0.0251257	0.0635996	1.48408	0.0115086	0.110971	1.08916	0.639115	0.781508	0.915751	0.042046	0.549535
POMK	336.298	320.864	378.938	428.165	391.526	450.833	176.158	179.523	349.332	306.831	2.52672	2.50632	2.57857	2.63161	2.59276	2.65402	2.2459	2.25412	2.54324	2.4869	1.22626	0.0335779	0.0775301	1.84481	0.0113393	0.110874	0.514932	0.00196145	0.0661985	0.774676	0.0378827	0.540214
TRAPPC12	209.281	260.984	200.474	257.213	260.121	261.505	217.267	222.111	255.151	250.289	2.32073	2.41661	2.30206	2.41029	2.41518	2.41748	2.33699	2.34657	2.4068	2.39844	1.16117	0.128948	0.206846	1.15035	0.0107346	0.109004	0.982598	0.925217	0.960875	0.973449	0.066624	0.597306
DSG2	500.19	458.627	484.108	201.211	202.195	194.87	492.703	430.978	190.145	207.965	2.69914	2.66146	2.68494	2.30365	2.30577	2.28974	2.69259	2.63446	2.27908	2.31799	0.414627	5.95423e-06	0.00118853	0.431004	0.00905765	0.105155	0.960217	0.53014	0.702061	0.998143	0.945239	0.984934
CHIC2	33.0079	25.9171	37.9594	60.2491	64.5427	57.2604	23.0421	25.3489	62.7487	54.7237	1.51862	1.41359	1.57932	1.77995	1.80985	1.75785	1.36252	1.40396	1.7976	1.73818	1.87907	0.00533786	0.0226542	2.42757	0.00875274	0.104467	0.749207	0.157729	0.338344	0.967902	0.653088	0.899937
VPS72	138.394	212.683	124.622	261.875	245.187	256.172	169.599	166.772	251.186	236.612	2.14112	2.32773	2.09559	2.41809	2.3895	2.40853	2.22942	2.22212	2.4	2.37404	1.60445	0.0384956	0.0853257	1.45018	0.00691948	0.095645	1.06066	0.709199	0.827519	0.95868	0.295867	0.773462
NCAM1	770.567	509.863	920.852	3680.48	4119.02	3580.73	580.837	747.684	3911.75	3335.79	2.88681	2.70745	2.96419	3.5659	3.61479	3.55397	2.76405	2.87372	3.59237	3.5232	5.16982	0.00075416	0.00724086	5.45534	0.00760998	0.0989001	0.905282	0.77057	0.868531	0.95528	0.602581	0.886226
TFAP4	107.941	97.7022	95.2576	94.4549	94.7175	114.048	24.0084	26.1896	63.6109	54.8755	2.03319	1.9899	1.9789	1.97522	1.97643	2.05709	1.38036	1.41813	1.80353	1.73938	1.00771	0.946898	0.962219	2.36038	0.00985294	0.107177	0.250239	0.000169087	0.0528581	0.58614	0.0120495	0.410492
CTSV	395.576	356.231	404.771	163.545	157.677	173.908	383.357	349.897	201.869	153.862	2.59723	2.55173	2.60721	2.21364	2.19777	2.24032	2.5836	2.54394	2.30507	2.18713	0.428099	6.34745e-05	0.00256947	0.48514	0.036281	0.146144	0.950979	0.474973	0.656295	1.07769	0.580986	0.881048
MOB3B	36.0577	51.4295	33.3245	98.6735	100.641	102.071	35.0663	41.189	93.7409	111.273	1.557	1.71121	1.52276	1.9942	2.00277	2.0089	1.54489	1.61478	1.97193	2.04639	2.49467	0.00222974	0.0133846	2.68852	0.0138523	0.11377	0.946787	0.842461	0.912258	1.02036	0.815551	0.948498
CXCL14	32.5984	43.6717	35.1211	1	1	1	24.6555	14.9304	2.45333	3.66979	1.5132	1.6402	1.54557	0	0	0	1.39191	1.17407	0.389756	0.564641	0.0269321	2.09292e-06	0.000936816	0.154679	0.0287578	0.134788	0.533066	0.0583741	0.193627	3.06156	0.00526274	0.345751
EIF3M	504.553	410.919	451.51	513.587	524.817	537.818	710.578	730.257	521.161	535.698	2.70291	2.61376	2.65467	2.71061	2.72001	2.73064	2.85161	2.86348	2.71697	2.72892	1.15307	0.0745538	0.137938	0.733505	0.00388951	0.0866504	1.58104	0.00938943	0.0909757	1.00575	0.790237	0.94353
PCK2	252.738	208.802	268.262	40.0599	50.8693	37.4148	285.46	281.289	64.6855	64.9639	2.40267	2.31973	2.42856	1.60271	1.70646	1.57304	2.45555	2.44915	1.81081	1.81267	0.175861	0.000130848	0.00336987	0.22876	2.70122e-05	0.0632636	1.16487	0.203964	0.392205	1.51526	0.0386336	0.544179
HOXB4	20.4023	11.2089	20.3559	51.5444	67.8994	55.1019	10.3666	10.7225	43.1443	64.3017	1.30968	1.04956	1.30869	1.71218	1.83187	1.74117	1.01564	1.0303	1.63492	1.80822	3.35877	0.00453425	0.0206596	5.09486	0.015143	0.116253	0.608725	0.172232	0.355071	0.923363	0.648601	0.89852
THUMPD3	241.661	301.965	240.701	580.413	614.37	557.336	244.308	269.994	577.424	661.207	2.38321	2.47996	2.38148	2.76374	2.78843	2.74612	2.38794	2.43135	2.76149	2.82034	2.23391	0.000541067	0.00603792	2.40837	0.0090715	0.105164	0.983586	0.914785	0.955832	1.0604	0.42654	0.829888
FLNB	4426.79	4250.31	4107.85	2474.12	2624.57	2537.43	4998.02	4569.17	2643.35	2670.9	3.64609	3.62842	3.61361	3.39342	3.41906	3.40439	3.6988	3.65984	3.42215	3.42666	0.597274	4.82072e-05	0.00232767	0.555466	0.00586601	0.0940048	1.12247	0.0776046	0.228447	1.0439	0.149215	0.691083
RAD54L2	140.497	277.802	163.355	280.191	265.678	285.425	176.539	171.825	266.452	255.805	2.14767	2.44374	2.21313	2.44745	2.42436	2.45549	2.24684	2.23509	2.42562	2.40791	1.42919	0.125771	0.203319	1.49917	0.00363479	0.0866504	0.898379	0.829613	0.906209	0.942369	0.158468	0.699534
UFL1	3269.16	2643.2	3333.93	2632.92	2499.31	2603.26	4408.55	4125.27	2917.47	2713.55	3.51444	3.42213	3.52296	3.42044	3.39782	3.41552	3.6443	3.61545	3.46501	3.43354	0.836605	0.0847931	0.150646	0.659848	0.0136808	0.113401	1.38442	0.0446872	0.169353	1.09192	0.0813812	0.619743
WBP2	141.41	177.974	165.037	219.584	232.384	231.245	151.201	145.608	233.243	200.671	2.15048	2.25036	2.21758	2.3416	2.36621	2.36407	2.17955	2.16319	2.36781	2.30248	1.41037	0.00766585	0.028502	1.46193	0.0397656	0.151256	0.919063	0.432343	0.617376	0.952662	0.46281	0.841159
XRN2	2145.19	1486.44	1990.35	1633.16	1713.07	1617.96	2425	2381.55	1572.41	1933.69	3.33147	3.17215	3.29893	3.21303	3.23378	3.20897	3.38471	3.37686	3.19657	3.28639	0.882997	0.376346	0.476539	0.729442	0.0907008	0.211647	1.28244	0.169104	0.351372	1.05942	0.558919	0.880131
PSTPIP2	282.933	361.731	282.874	510.748	546.228	545.914	311.968	325.643	521.798	580.487	2.45168	2.55839	2.45159	2.70821	2.73737	2.73712	2.49411	2.51274	2.7175	2.76379	1.72811	0.00286094	0.0156498	1.72877	0.0108813	0.109043	1.03113	0.750279	0.856058	1.03153	0.58266	0.881054
SPTBN1	5809.92	4398.21	5854.96	2478.03	2791.78	2510.75	6994.42	6357.57	2555.4	2598.93	3.76417	3.64328	3.76752	3.39411	3.44588	3.3998	3.84475	3.80329	3.40746	3.41479	0.484375	0.00210138	0.0128654	0.386035	0.00258958	0.0866504	1.24683	0.169455	0.351609	0.993694	0.92654	0.980388
STAT2	172.294	258.212	185.259	102.732	107.524	98.55	182.752	193.128	109.006	97.8676	2.23627	2.41198	2.26778	2.01171	2.03151	1.99366	2.26186	2.28585	2.03745	1.99064	0.5015	0.00604306	0.0244545	0.550371	0.0100914	0.107449	0.915642	0.684982	0.812	1.00487	0.942567	0.984606
TMEM206	31.4606	43.9035	34.9714	46.6563	52.6155	50.6713	23.6581	22.5338	55.0304	40.2048	1.49777	1.6425	1.54371	1.66891	1.72111	1.70476	1.37398	1.35283	1.7406	1.60428	1.35897	0.0393005	0.0865858	2.06173	0.0463814	0.159835	0.627974	0.0379735	0.154991	0.952713	0.66835	0.906029
HAUS8	228.529	362.462	240.453	494.423	555.714	506.858	250.111	241.358	525.266	639.45	2.35894	2.55926	2.38103	2.6941	2.74485	2.70489	2.39813	2.38266	2.72038	2.80581	1.87264	0.0125097	0.0394935	2.36987	0.0132957	0.113278	0.886654	0.638963	0.78144	1.12208	0.287262	0.771171
PHLDA1	197.863	185.389	213.857	52.1904	60.6367	50.6637	175.471	189.907	58.3263	30.5458	2.29636	2.26808	2.33012	1.71759	1.78274	1.7047	2.24421	2.27854	1.76586	1.48495	0.273804	4.79242e-05	0.00232767	0.243233	0.0461089	0.159579	0.917868	0.258204	0.450682	0.815386	0.389623	0.815895
CTGF	1380.44	1390.22	1602.21	192.871	195.377	170.858	694.622	595.773	171.566	187.358	3.14002	3.14308	3.20472	2.28527	2.29087	2.23264	2.84175	2.77508	2.23443	2.27267	0.127858	5.82308e-06	0.00118853	0.27815	0.00476235	0.0872135	0.442637	0.00238905	0.0698191	0.962941	0.605222	0.88676
TFAP2B	412.027	408.944	447.583	48.1991	47.2874	40.5174	151.791	168.606	33.3469	30.5132	2.61493	2.61166	2.65087	1.68304	1.67475	1.60764	2.18125	2.22687	1.52306	1.48449	0.107212	3.55959e-06	0.00118853	0.199316	0.00181462	0.0838996	0.378853	0.000377141	0.0600877	0.704319	0.0210946	0.462294
C5orf30	39.7823	111.438	48.3039	150.404	143.807	137.869	41.3402	33.2711	141.658	144.509	1.59969	2.04703	1.68398	2.17726	2.15778	2.13947	1.61637	1.52207	2.15124	2.15989	2.16555	0.050364	0.103689	3.83544	0.00645834	0.094779	0.560919	0.333582	0.526251	0.993451	0.868652	0.962463
SMPD3	5.91102	8.16974	6.47437	37.3774	41.5036	30.6555	6.09368	5.78926	30.9595	28.9415	0.771662	0.912208	0.811198	1.57261	1.61809	1.48651	0.78488	0.762623	1.49079	1.46152	5.32891	0.000216062	0.00402034	5.04092	0.000684506	0.0782091	0.867151	0.366908	0.558838	0.820288	0.202418	0.727305
TIGD1	74.6872	69.0676	77.6533	107.506	115.441	110.002	43.742	49.8441	108.179	103.414	1.87325	1.83927	1.89016	2.03143	2.06236	2.0414	1.6409	1.69761	2.03414	2.01458	1.50378	0.000534185	0.00599433	2.26094	0.00706043	0.0965804	0.634029	0.00617175	0.0812375	0.953268	0.231619	0.745545
UPP1	165.736	133.578	151.032	48.7008	58.3967	48.3442	181.083	177.351	54.7186	51.59	2.21942	2.12573	2.17907	1.68754	1.76639	1.68434	2.25788	2.24883	1.73813	1.71257	0.345161	0.00026697	0.00445338	0.296592	0.000658977	0.0782091	1.19386	0.111556	0.278614	1.02587	0.749097	0.93123
SYP	49.0194	40.3547	44.2043	93.61	99.7205	98.644	38.7659	44.204	96.8975	78.1893	1.69037	1.60589	1.64546	1.97132	1.99878	1.99407	1.58845	1.64546	1.98631	1.89315	2.18579	0.000190673	0.0038239	2.11024	0.0274542	0.133441	0.931699	0.48367	0.664006	0.899497	0.276309	0.765477
SLC25A4	470.888	273.08	466.388	513.02	523.908	474.071	188.232	212.21	415.129	479.168	2.67292	2.43629	2.66875	2.71013	2.71926	2.67584	2.27469	2.32677	2.61818	2.68049	1.24839	0.240919	0.33796	2.23327	0.0132939	0.113278	0.49627	0.0656497	0.207139	0.887787	0.166505	0.700906
AKAP17A	818.478	869.134	942.719	566.365	518.894	543.179	1008.35	1084.01	596.571	542.2	2.91301	2.93909	2.97438	2.7531	2.71508	2.73494	3.00361	3.03503	2.77566	2.73416	0.6191	0.000574786	0.00621618	0.544252	0.00955127	0.107085	1.19321	0.0579466	0.193083	1.04895	0.399779	0.820948
KIF14	810.048	827.586	791.043	1131.71	1270.8	1146.9	567.761	568.994	1104.06	1114.83	2.90851	2.91781	2.8982	3.05374	3.10408	3.05953	2.75417	2.75511	3.04299	3.04721	1.46146	0.000624674	0.00653636	1.95195	5.5294e-05	0.0632636	0.702083	0.000237132	0.0531877	0.937715	0.276181	0.765477
PMS2	115.612	193.352	123.292	329.681	337.183	371.076	153.865	162.166	364.445	334.41	2.063	2.28635	2.09093	2.51809	2.52787	2.56946	2.18714	2.20996	2.56163	2.52428	2.40122	0.00554168	0.0231945	2.21135	0.00401392	0.0866504	1.09668	0.609484	0.760377	1.00996	0.867278	0.962463
ELAVL4	308.69	248.162	291.246	691.901	678.982	637.334	405.654	396.099	632.872	602.942	2.48952	2.39474	2.46426	2.84004	2.83186	2.80437	2.60816	2.5978	2.80132	2.78028	2.36791	0.000243408	0.00430075	1.54139	0.00387434	0.0866504	1.41803	0.0250767	0.130519	0.923068	0.118877	0.662224
WNK3	105.178	201.779	121.176	278.166	260.587	251.712	147.586	145.628	288.685	310.536	2.02192	2.30488	2.08342	2.4443	2.41595	2.4009	2.16905	2.16324	2.46042	2.49211	1.84631	0.0309167	0.0732851	2.04363	0.00268667	0.0866504	1.0273	0.808142	0.892634	1.13709	0.0700192	0.603688
MPG	579.936	819.393	591.255	815.695	770.175	818.957	418.507	453.962	741.259	782.863	2.76338	2.91349	2.77177	2.91153	2.88659	2.91326	2.6217	2.65702	2.86997	2.89369	1.2081	0.15129	0.234278	1.74691	0.00760794	0.0989001	0.657447	0.0705441	0.216854	0.950664	0.219822	0.737832
CORO1B	1612.63	1514.16	1612.33	1301.47	1290.9	1212.28	2113.74	2229.65	1299.07	1252.94	3.20753	3.18017	3.20745	3.11443	3.11089	3.0836	3.32505	3.34824	3.11363	3.09793	0.802818	0.0020194	0.0125446	0.587562	0.00365782	0.0866504	1.37475	0.00249196	0.0698191	1.00614	0.852679	0.95749
QPRT	1045.37	896.543	866.864	230.369	280.951	215.757	1500.34	1829.39	254.902	240.3	3.01927	2.95257	2.93795	2.36242	2.44863	2.33396	3.17619	3.26231	2.40637	2.38075	0.258859	0.000159393	0.00363804	0.148721	0.00294709	0.0866504	1.77821	0.0119834	0.0980202	1.02163	0.810819	0.948262
MTERFD1	181.51	130.48	211.839	106.477	105.026	103.767	128.32	131.864	104.689	75.3398	2.2589	2.11554	2.32601	2.02726	2.0213	2.01606	2.10829	2.12013	2.0199	1.87702	0.601857	0.0270274	0.0668795	0.691929	0.146912	0.277078	0.745045	0.233921	0.424195	0.856546	0.264723	0.762242
SND1	4470.65	4038.14	4487.1	3531.24	3685.45	3478.59	5516.27	5288.99	3581.35	3638.57	3.65037	3.60618	3.65197	3.54793	3.56649	3.5414	3.74165	3.72337	3.55405	3.56093	0.822974	0.00738574	0.0277152	0.668186	0.00309734	0.0866504	1.24716	0.0183018	0.115653	1.01258	0.618865	0.890915
ANXA7	515.452	810.57	508.688	520.343	521.63	543.119	354.326	370.925	540.008	492.695	2.71219	2.90879	2.70645	2.71629	2.71736	2.73489	2.5494	2.56929	2.7324	2.69258	0.863947	0.472149	0.569818	1.42392	0.0204716	0.125378	0.592942	0.0868108	0.242019	0.977265	0.580226	0.880561
ADAM9	641.177	643.307	674.474	157.385	161.909	150.052	269.485	288.133	170.092	173.957	2.80698	2.80842	2.82897	2.19696	2.20927	2.17624	2.43053	2.45959	2.23068	2.24044	0.23959	8.28453e-07	0.000706056	0.616998	0.00530941	0.0900588	0.426975	0.000123988	0.0528581	1.09956	0.0495509	0.576862
MAP1S	600.266	988.898	626.692	1145.63	1135.9	1085.84	794.739	774.431	1278.3	1303.14	2.77834	2.99515	2.79705	3.05904	3.05534	3.03577	2.90022	2.88898	3.10663	3.11499	1.51967	0.0503085	0.10364	1.6451	0.00104785	0.0838996	1.06223	0.701994	0.823165	1.14991	0.00852588	0.375386
KIF21B	31.7468	49.0865	38.0426	178.398	182.823	151.231	49.9925	45.8381	168.436	162.364	1.5017	1.69096	1.58027	2.25139	2.26203	2.17964	1.6989	1.66123	2.22643	2.21049	4.31081	0.000457239	0.00560598	3.45192	0.00144054	0.0838996	1.20921	0.305361	0.498641	0.968286	0.73585	0.928979
WNT3	205.534	229.287	204.07	6.47493	7.66235	5.45645	67.67	89.3907	1	5.71375	2.31288	2.36038	2.30978	0.811235	0.884362	0.73691	1.8304	1.95129	0	0.756921	0.0306683	4.87407e-06	0.00118853	0.0427462	0.0586276	0.175861	0.36875	0.00311478	0.0709914	0.513972	0.22951	0.743232
BCAM	63.9136	65.4736	65.86	63.1662	66.1579	68.6639	40.1107	38.6951	60.2822	55.0675	1.80559	1.81607	1.81862	1.80048	1.82058	1.83673	1.60326	1.58766	1.78019	1.7409	1.01404	0.630184	0.709926	1.46372	0.0160047	0.119224	0.605431	9.92511e-05	0.0528581	0.873914	0.0602696	0.597005
FAM120C	70.2182	67.2822	75.6393	114.546	117.614	115.548	74.5126	79.6785	122.206	110.683	1.84645	1.8279	1.87875	2.05898	2.07046	2.06276	1.87223	1.90134	2.08709	2.04408	1.63136	0.000151732	0.00358714	1.51039	0.0204491	0.125378	1.08514	0.203142	0.391371	1.00467	0.93288	0.981229
MANF	1389.34	1166.75	1332.56	673.126	681.747	681.776	1626.7	1411.51	853.756	839.813	3.14281	3.06698	3.12469	2.8281	2.83362	2.83364	3.21131	3.14968	2.93133	2.92418	0.523742	0.000259607	0.00439405	0.557423	0.0147307	0.115678	1.17195	0.162208	0.343472	1.24732	0.000113396	0.191621
PAIP1	230.875	229.259	207.211	341.973	357.799	359.238	259.012	259.625	340.923	353.538	2.36338	2.36033	2.31641	2.53399	2.55364	2.55538	2.41332	2.41435	2.53266	2.54844	1.5869	0.000270205	0.0044677	1.33901	0.00387086	0.0866504	1.16575	0.041643	0.163667	0.983647	0.550634	0.877553
UACA	447.462	455.862	427.882	194.881	215.244	193.772	489.553	446.247	203.392	215.86	2.65076	2.65883	2.63132	2.28977	2.33293	2.28729	2.6898	2.64958	2.30833	2.33417	0.453647	3.46819e-05	0.00209062	0.448015	0.00467357	0.0869557	1.05446	0.303238	0.497189	1.04137	0.46409	0.84138
ZNF217	625.65	577.141	540.531	227.393	237.79	226.91	375.224	405.304	181.646	185.428	2.79633	2.76128	2.73282	2.35678	2.37619	2.35585	2.57429	2.60778	2.25923	2.26818	0.396997	3.33661e-05	0.00205214	0.470289	0.00279207	0.0866504	0.671587	0.00760709	0.0854857	0.795574	0.00169748	0.282711
PDIA4	6951.78	5754.87	7316.01	4674.46	4382.89	4878.74	10603.2	9708.64	6294.34	5298.67	3.8421	3.76004	3.86427	3.66973	3.64176	3.68831	4.02544	3.98716	3.79895	3.72417	0.696016	0.0107206	0.0355019	0.570751	0.028217	0.134516	1.52166	0.0238873	0.127795	1.2478	0.063159	0.597005
TXNRD2	79.6026	44.093	77.3656	339.957	332.51	354.393	114.721	93.6733	372.538	344.511	1.90093	1.64437	1.88855	2.53142	2.5218	2.54949	2.05964	1.97162	2.57117	2.5372	5.1072	0.000998243	0.00839545	3.44083	0.00758625	0.0989001	1.55471	0.167506	0.349456	1.04744	0.311557	0.78109
PDCD6IP	2688.35	3796.21	2714.24	3432.85	3396.03	3456.27	2398.26	2536.53	3486.27	3406.3	3.42949	3.57935	3.43365	3.53565	3.53097	3.53861	3.3799	3.40424	3.54236	3.53228	1.1181	0.333151	0.432586	1.39673	0.00812536	0.101604	0.80469	0.26109	0.452132	1.00522	0.667408	0.905728
KDM4B	101.464	89.9368	100.252	153.151	162.146	156.816	111.09	113.229	144.014	151.229	2.00631	1.95394	2.00109	2.18512	2.20991	2.19539	2.04567	2.05396	2.1584	2.17964	1.61875	0.000320056	0.00479775	1.31617	0.0090137	0.105137	1.1537	0.0632032	0.203285	0.938048	0.107124	0.649397
STON2	126.387	105.003	112.372	51.9973	49.3452	43.5699	133.911	132.208	47.9789	47.4274	2.1017	2.0212	2.05066	1.71598	1.69324	1.63919	2.12682	2.12126	1.68105	1.67603	0.421549	0.000331267	0.00483517	0.35851	7.0668e-05	0.0632636	1.16121	0.117901	0.287247	0.987558	0.894094	0.968838
RECQL5	475.156	479.044	494.562	453.003	431.775	449.133	590.1	592.063	447.252	481.165	2.67684	2.68038	2.69422	2.6561	2.63526	2.65237	2.77093	2.77237	2.65055	2.68229	0.920725	0.0125285	0.0394941	0.785354	0.0220456	0.126676	1.22397	0.00103189	0.0600877	1.04402	0.29	0.771818
LEMD3	816.727	864.643	930.569	653.197	615.711	677.856	357.633	371.172	591.056	577.288	2.91208	2.93684	2.96875	2.81504	2.78938	2.83114	2.55344	2.56958	2.77163	2.76139	0.745333	0.00336568	0.0173383	1.6031	0.00216538	0.0866504	0.418543	0.000431296	0.0600877	0.90022	0.0674848	0.598157
TMEM168	136.057	95.1454	119.397	18.7169	17.2304	14.517	85.1462	100.644	13.4005	15.5642	2.13372	1.97839	2.07699	1.27223	1.2363	1.16188	1.93017	2.00279	1.12712	1.19213	0.143937	0.000113836	0.00319219	0.1559	0.00362825	0.0866504	0.794882	0.231501	0.421802	0.860946	0.279144	0.766244
TCTN2	136.786	135.402	137.277	159.599	158.239	175.151	45.0555	54.2103	91.9461	125.795	2.13604	2.13163	2.1376	2.20303	2.19931	2.24341	1.65375	1.73408	1.96353	2.09966	1.20398	0.00489049	0.0216005	2.19352	0.0506513	0.164684	0.363642	0.000683929	0.0600877	0.662513	0.0422511	0.549535
FMN2	49.7991	40.2265	54.2244	131.62	147.554	130.053	51.1277	56.2124	135.398	146.067	1.69722	1.60451	1.73419	2.11932	2.16895	2.11412	1.70866	1.74983	2.13161	2.16455	2.83693	0.000423488	0.00538605	2.62218	0.0039391	0.0866504	1.11619	0.403118	0.590854	1.0317	0.624756	0.892166
DECR2	67.7207	44.3736	64.7187	75.4406	71.3605	67.1491	34.2749	36.1131	73.4714	71.435	1.83072	1.64712	1.81103	1.87761	1.85346	1.82704	1.53498	1.55766	1.86612	1.85391	1.21004	0.209053	0.301717	2.05868	0.00168213	0.0838996	0.597139	0.0642904	0.204738	1.01594	0.731163	0.926842
U2AF2	721.982	658.512	751.807	671.632	670.225	652.02	811.966	802.304	656.535	693.607	2.85853	2.81856	2.87611	2.82713	2.82622	2.81426	2.90954	2.90434	2.81726	2.84111	0.935082	0.178843	0.267081	0.836379	0.0237757	0.128682	1.13558	0.0852534	0.239564	1.01572	0.567355	0.880131
CDCA8	128.092	186.281	160.728	160.966	145.277	155.817	61.7178	69.2057	118.281	159.403	2.10752	2.27017	2.20609	2.20673	2.1622	2.19261	1.79041	1.84014	2.07291	2.2025	0.972551	0.887301	0.918185	2.12096	0.0433373	0.154911	0.413355	0.0095217	0.0912903	0.901454	0.40504	0.821845
HSPA1L	89.9629	78.5207	83.1714	30.7304	36.395	34.3078	128.677	110.574	43.9443	53.4673	1.95406	1.89498	1.91997	1.48757	1.56104	1.53539	2.1095	2.04365	1.6429	1.72809	0.403065	0.000136664	0.00344592	0.407152	0.0184268	0.122276	1.42607	0.0187591	0.1167	1.44053	0.0335158	0.527043
TM2D1	120.776	117.647	117.34	100.532	93.7728	102.968	42.6183	47.3569	77.9073	73.6446	2.08198	2.07058	2.06945	2.0023	1.97208	2.0127	1.6296	1.67538	1.89158	1.86714	0.835592	0.00364094	0.0182205	1.68437	0.0128323	0.113278	0.379362	0.000165819	0.0528581	0.764711	0.00772566	0.364249
TPST2	268.607	203.818	283.315	56.8549	57.7419	49.7415	134.675	138.824	50.5168	44.0207	2.42912	2.30924	2.45227	1.75477	1.76149	1.69672	2.12929	2.14246	1.70344	1.64366	0.217453	0.00017464	0.0037522	0.345659	0.00435408	0.0866504	0.542843	0.0199549	0.119261	0.862892	0.161421	0.70026
ROBO3	46.9575	49.6133	54.1085	102.073	108.915	99.5431	21.5661	27.5781	71.6627	64.6363	1.6717	1.6956	1.73327	2.00891	2.03709	1.99801	1.33377	1.44056	1.85529	1.81048	2.06087	0.00012406	0.00332077	2.77345	0.0164636	0.120277	0.489226	0.00650368	0.0822608	0.658383	0.00394613	0.311705
ROBO2	53.79	51.0154	67.831	153.709	170.423	188.727	44.4997	49.8066	126.163	133.748	1.7307	1.7077	1.83143	2.1867	2.23153	2.27583	1.64836	1.69729	2.10093	2.12629	2.97075	0.000492598	0.00576708	2.75603	0.00388501	0.0866504	0.819407	0.207654	0.395619	0.760183	0.0421736	0.549535
AASS	1492.01	1178.6	1541.76	2320.57	2300.47	2313.59	1633.71	1524.87	2304.4	2141.51	3.17377	3.07137	3.18802	3.36559	3.36182	3.36429	3.21317	3.18323	3.36256	3.33072	1.64625	0.00394948	0.0190914	1.40757	0.0209939	0.125761	1.12475	0.350001	0.542927	0.961676	0.244403	0.751308
SRGAP2	940.82	1148.25	899.061	1467.12	1508.77	1436.38	990.592	1037.69	1513.3	1508.21	2.97351	3.06004	2.95379	3.16647	3.17862	3.15727	2.99589	3.01607	3.17993	3.17846	1.4766	0.00665526	0.0259291	1.48969	0.00339142	0.0866504	1.01817	0.826885	0.904345	1.0272	0.238605	0.749899
CRNKL1	750.907	700.855	755.751	736.926	701.72	713.384	520.506	534.077	690.648	648.141	2.87559	2.84563	2.87838	2.86742	2.84616	2.85332	2.71643	2.7276	2.83926	2.81167	0.974866	0.422417	0.522236	1.2695	0.0200769	0.124977	0.716587	0.00200472	0.0661985	0.933158	0.104086	0.647192
SLC12A7	461.137	342.346	479.918	555.736	618.506	549.679	211.132	236.368	534.112	582.748	2.66383	2.53447	2.68117	2.74487	2.79134	2.74011	2.32455	2.37359	2.72763	2.76548	1.34324	0.054367	0.109838	2.49578	0.00601652	0.0946779	0.523024	0.0212434	0.121907	0.97179	0.663172	0.904525
FAM213B	92.0372	132.686	101.046	140.785	145.275	149.846	103.434	102.945	141.242	141.461	1.96396	2.12283	2.00452	2.14856	2.16219	2.17565	2.01466	2.01261	2.14996	2.15064	1.33808	0.0526038	0.107298	1.36982	6.2748e-05	0.0632636	0.950269	0.802514	0.88849	0.972812	0.325974	0.784411
RDH10	60.0618	54.8123	65.3926	87.2596	85.0119	98.0808	32.6139	35.7193	105.624	107.206	1.7786	1.73888	1.81553	1.94081	1.92948	1.99158	1.5134	1.5529	2.02376	2.03022	1.49974	0.00380989	0.0187287	3.11459	0.00163815	0.0838996	0.568601	0.00471385	0.0769393	1.18085	0.0600936	0.597005
TLE1	38.2765	59.3711	28.0666	103.016	127.958	116.359	34.8875	33.0457	89.742	114.735	1.58293	1.77358	1.44819	2.0129	2.10707	2.0658	1.54267	1.51911	1.953	2.0597	2.76288	0.00940748	0.0325584	3.00997	0.0129485	0.113278	0.810567	0.60352	0.756114	0.883059	0.372104	0.806794
SLC25A15	77.8534	56.9682	67.2898	149.893	147.321	134.768	32.1569	40.3427	132.29	124.39	1.89128	1.75563	1.82795	2.17578	2.16826	2.12959	1.50727	1.60576	2.12153	2.09479	2.13735	0.00133626	0.00980535	3.54043	0.0084486	0.102892	0.538067	0.0232151	0.125617	0.891287	0.0986281	0.646272
EXOSC6	915.626	800.296	816.972	684.173	712.809	696.501	1182.54	1091.97	733.929	716.17	2.96172	2.90325	2.91221	2.83517	2.85297	2.84292	3.07282	3.03821	2.86565	2.85502	0.826518	0.0122418	0.0389494	0.637543	0.00849209	0.103	1.34698	0.0167651	0.11172	1.03901	0.120797	0.665381
POFUT2	381.35	271.963	346.322	154.225	160.212	143.565	347.201	317.357	132.592	141.173	2.58132	2.43451	2.53948	2.18815	2.2047	2.15705	2.54058	2.50155	2.12252	2.14975	0.458169	0.00186283	0.0119263	0.41195	0.00380028	0.0866504	0.997201	0.966851	0.982871	0.896606	0.106991	0.649397
PPM1D	47.5152	36.9902	47.9651	67.7561	60.3474	67.5147	18.491	21.9432	47.1572	57.6092	1.67683	1.56809	1.68093	1.83095	1.78066	1.8294	1.26696	1.3413	1.67355	1.76049	1.47669	0.0132312	0.0411279	2.59103	0.0186543	0.122492	0.457848	0.00875354	0.0889033	0.803349	0.0883336	0.635379
SMARCD2	22.4473	23.0941	25.1167	11.7064	11.8123	13.4288	30.2799	32.8378	14.0745	15.2286	1.35116	1.3635	1.39996	1.06842	1.07233	1.12804	1.48115	1.51637	1.14843	1.18266	0.522905	0.000309876	0.0047527	0.464261	0.00538672	0.0902419	1.33992	0.0116732	0.0966977	1.18965	0.0726381	0.603688
SLFN11	189.373	149.085	171.108	19.9468	23.9443	18.443	145.387	191.945	26.5221	23.0219	2.27732	2.17343	2.23327	1.29987	1.3792	1.26583	2.16253	2.28318	1.42361	1.36214	0.122328	3.51553e-05	0.00209812	0.14687	0.00658837	0.0949597	0.992998	0.93633	0.966758	1.19222	0.210351	0.733612
CHML	262.455	300.02	255.99	404.198	418.268	419.558	327.714	322.165	415.041	466.563	2.41905	2.47715	2.40822	2.60659	2.62145	2.62279	2.51549	2.50808	2.61809	2.66891	1.5175	0.00116599	0.00916138	1.35657	0.0359707	0.146142	1.19103	0.0694278	0.214651	1.06472	0.278004	0.765477
GPC1	1207.31	1085.55	1307.13	1109.35	987.603	1002.94	470.373	499.482	832.317	863.42	3.08182	3.03565	3.11632	3.04507	2.99458	3.00127	2.67244	2.69852	2.92029	2.93622	0.861084	0.0850134	0.150937	1.74844	0.00393791	0.0866504	0.404107	0.00113498	0.0600877	0.820546	0.0277926	0.495876
DTX4	86.9498	88.3908	91.9242	350.463	335.099	346.813	45.9411	64.4463	296.426	307.371	1.93927	1.94641	1.96343	2.54464	2.52517	2.5401	1.6622	1.8092	2.47192	2.48766	3.86274	3.72772e-07	0.000706056	5.4698	0.00972495	0.107085	0.619539	0.0309017	0.141543	0.877293	0.00960851	0.385153
DHODH	440.495	354.461	461.948	418.787	402.703	398.505	190.106	214.122	398.72	379.205	2.64394	2.54957	2.66459	2.62199	2.60498	2.60043	2.279	2.33066	2.60067	2.57887	0.970635	0.790425	0.842835	1.92447	0.00954328	0.107085	0.482409	0.00792983	0.0865469	0.956469	0.197446	0.724137
RNASEH2B	83.1082	134.554	73.4256	204.799	213.503	220.004	92.6573	104.816	223.625	199.263	1.91964	2.1289	1.86585	2.31133	2.3294	2.34243	1.96688	2.02043	2.34952	2.29943	2.19283	0.0115786	0.0374956	2.14149	0.0120605	0.112053	1.0176	0.846859	0.915092	0.993774	0.892024	0.968359
MPZL1	371.172	394.167	394.057	255.657	269.073	256.417	165.418	174.694	248.885	219.971	2.56958	2.59568	2.59556	2.40766	2.42987	2.40895	2.21858	2.24228	2.396	2.34237	0.673753	0.000109179	0.00312048	1.37853	0.0418612	0.153307	0.440029	0.000140579	0.0528581	0.900322	0.12646	0.667771
INPP5F	334.57	410.751	318.319	497.029	528.726	473.221	275.28	272.202	506.826	571.368	2.52449	2.61358	2.50286	2.69638	2.72323	2.67506	2.43977	2.43489	2.70486	2.75692	1.40929	0.0145111	0.0439534	1.96937	0.00783785	0.0998455	0.772087	0.0873596	0.242876	1.07893	0.304902	0.775951
PEG10	430.541	542.868	415.632	112.28	116.887	91.6986	428.311	437.377	98.8618	99.8836	2.63401	2.73469	2.61871	2.0503	2.06777	1.96236	2.63176	2.64086	1.99503	1.99949	0.230998	0.000201441	0.00390384	0.229581	6.28598e-05	0.0632636	0.934841	0.617197	0.765326	0.929106	0.533666	0.871135
TP53	226.906	234.648	213.794	390.106	395.673	402.339	155.419	181.793	337.395	321.34	2.35585	2.37042	2.33	2.59118	2.59734	2.60459	2.1915	2.25958	2.52814	2.50696	1.75927	3.87935e-05	0.00213871	1.95347	0.0145755	0.115678	0.748974	0.0235086	0.126224	0.831654	0.0033296	0.288307
NFS1	222.288	192.47	229.459	104.997	108.438	106.563	169.937	157.938	94.5256	104.747	2.34692	2.28436	2.36071	2.02118	2.03518	2.02761	2.23029	2.19849	1.97555	2.02014	0.496724	0.000221501	0.0041026	0.60777	0.0156199	0.118317	0.763427	0.037517	0.1543	0.934096	0.182013	0.714308
LRRN1	485.46	412.096	519.975	421.898	390.49	401.018	162.513	186.222	251.052	231.913	2.68615	2.615	2.71598	2.62521	2.59161	2.60316	2.21089	2.27003	2.39976	2.36533	0.856	0.105539	0.177707	1.38491	0.0533996	0.168744	0.369024	0.0023244	0.0698191	0.597036	0.00112978	0.255307
KIAA0391	493.516	544.766	574.699	408.39	433.736	416.179	292.072	282.027	391.093	400.834	2.6933	2.73621	2.75944	2.61108	2.63723	2.61928	2.46549	2.45029	2.59228	2.60296	0.780111	0.00680679	0.0263629	1.37943	0.00439057	0.0866504	0.533886	0.00179505	0.0651473	0.94404	0.103076	0.646998
POLR1A	1327.45	1145.37	1414.39	993.412	924.777	994.79	1778.8	1663.02	943.494	874.396	3.12302	3.05895	3.15057	2.99713	2.96604	2.99773	3.25013	3.2209	2.97474	2.94171	0.749375	0.0130678	0.0407356	0.528177	0.00626602	0.094779	1.32813	0.042536	0.165471	0.936098	0.213886	0.733625
NECAP2	639.931	829.279	558.54	404.835	435.198	417.168	769.371	711.613	424.605	480.85	2.80613	2.9187	2.74705	2.60728	2.63869	2.62031	2.88614	2.85224	2.62799	2.68201	0.619998	0.01688	0.0485029	0.611387	0.0214529	0.126147	1.09554	0.543587	0.711911	1.08032	0.253017	0.755252
HYOU1	3515.14	2621.22	3705.2	2085.02	2119.46	2002.47	3930.51	3574.6	2492.13	2525.24	3.54594	3.4185	3.56881	3.31911	3.32623	3.30157	3.59445	3.55323	3.39657	3.4023	0.630688	0.0144994	0.0439343	0.668527	0.0139395	0.114211	1.14389	0.387948	0.578271	1.21252	0.00325992	0.288307
CLCN6	113.02	105.07	114.23	136.385	140.24	144.472	63.2978	71.724	122.004	138.122	2.05316	2.02148	2.05778	2.13477	2.14687	2.15978	1.80139	1.85566	2.08637	2.14026	1.26714	0.00158571	0.0108548	1.92655	0.017558	0.121556	0.609451	0.00328632	0.0710164	0.926601	0.224089	0.738757
CHCHD3	2623.77	1816.6	2515.45	1741.92	1812.25	1748.35	940.869	1039.59	1798.82	1879.48	3.41893	3.25926	3.40062	3.24103	3.25822	3.24263	2.97353	3.01686	3.25499	3.27404	0.762314	0.0913015	0.159259	1.8573	0.00763466	0.0989001	0.42708	0.0122538	0.0987293	1.04053	0.184333	0.716694
POLR1B	501.479	397.016	511.745	352.839	357.13	324.299	707.379	657.256	335.647	321.045	2.70025	2.59881	2.70905	2.54758	2.55283	2.51095	2.84965	2.81773	2.52588	2.50657	0.733399	0.0248106	0.0629801	0.481222	0.00343475	0.0866504	1.45149	0.0399939	0.16002	0.952401	0.340186	0.791235
GPT2	289.252	219.852	285.216	198.899	202.607	217.064	407.748	377.08	305.029	262.822	2.46128	2.34213	2.45517	2.29863	2.30665	2.33659	2.61039	2.57643	2.48434	2.41966	0.778742	0.0593215	0.116703	0.723536	0.0607053	0.17844	1.48208	0.0433882	0.166891	1.37701	0.0165387	0.445112
INHBE	28.427	35.163	31.3927	6.31314	4.74818	5.33864	24.9376	26.3219	11.5318	11.8772	1.45373	1.54609	1.49683	0.800245	0.676527	0.727431	1.39685	1.42032	1.0619	1.07471	0.172663	6.88569e-05	0.00258037	0.456676	0.00153967	0.0838996	0.809508	0.0846113	0.239149	2.14107	0.00561273	0.345751
ARHGEF11	192.585	185.955	176.498	296.896	311.765	303.602	197.457	183.539	304.991	299.762	2.28462	2.26941	2.24674	2.4726	2.49383	2.4823	2.29547	2.26373	2.48429	2.47678	1.6436	6.79403e-05	0.00256993	1.58729	0.00652469	0.094779	1.02965	0.542166	0.710744	0.994373	0.795303	0.944836
KIAA1217	303.173	361.044	283.932	90.695	92.1462	85.1339	411.106	320.183	78.0085	85.9834	2.48169	2.55756	2.45321	1.95758	1.96448	1.9301	2.61395	2.5054	1.89214	1.93441	0.28263	7.64502e-05	0.00272199	0.22425	0.00802251	0.100838	1.15692	0.355302	0.547669	0.91795	0.169405	0.704846
MIOS	136.69	158.018	142.413	176.072	169.817	175.029	138.821	135.964	168.201	167.637	2.13574	2.19871	2.15355	2.24569	2.22998	2.24311	2.14246	2.13342	2.22583	2.22437	1.1917	0.0164921	0.0477803	1.22218	0.00274282	0.0866504	0.942937	0.385988	0.576522	0.967056	0.105006	0.647523
CUL7	640.234	715.098	670.858	168.066	187.352	169.829	438.688	506.345	167.91	168.705	2.80634	2.85437	2.82663	2.22548	2.27266	2.23001	2.64216	2.70445	2.22508	2.22713	0.259229	8.86171e-06	0.00119533	0.356194	0.00482067	0.0876705	0.699613	0.0130593	0.101524	0.961305	0.455061	0.837336
ACOT2	56.7769	25.9425	50.3749	4.01907	3.56036	2.65954	59.4968	44.2583	1	1	1.75417	1.41401	1.70221	0.604126	0.551494	0.424807	1.77449	1.64599	0	0	0.0769302	0.000756174	0.00724086	0.0192762	0.00140833	0.0838996	1.16934	0.591052	0.747818	0.292998	0.00460726	0.332248
ACOT9	424.647	345.943	445.759	513.8	492.469	540.427	313.535	316.543	551.282	490.811	2.62803	2.539	2.6491	2.71079	2.69238	2.73274	2.49629	2.50043	2.74137	2.69091	1.27159	0.0405035	0.0885341	1.65391	0.0132434	0.113278	0.777011	0.0912397	0.2478	1.01063	0.873483	0.963343
A2M	2065.35	1348.58	1980.92	136.13	202.946	131.355	2403.69	2052.54	154.837	119.726	3.31499	3.12988	3.29687	2.13395	2.30738	2.11845	3.38088	3.31229	2.18987	2.07819	0.0872	0.000231708	0.00423326	0.0616133	0.00290812	0.0866504	1.23902	0.30377	0.49755	0.875462	0.594651	0.886226
GTF2H3	265.706	242.025	286.403	218.364	215.795	219.948	269.461	280.374	201.7	197.783	2.4244	2.38386	2.45698	2.33918	2.33404	2.34232	2.4305	2.44774	2.30471	2.29619	0.823673	0.0173913	0.0493907	0.726551	0.00477363	0.0872135	1.03856	0.579575	0.739921	0.916096	0.0033512	0.288307
PACS2	32.8911	41.9099	34.1917	81.2433	74.5819	77.6629	40.6581	43.9773	64.277	89.1253	1.51708	1.62232	1.53392	1.90979	1.87263	1.89021	1.60915	1.64323	1.80806	1.95	2.14224	0.000633302	0.00658389	1.81251	0.0741818	0.193487	1.16479	0.217861	0.407324	0.985504	0.842343	0.954745
KLC1	39.6138	87.1092	46.4123	73.4222	71.5006	75.5794	54.1322	52.8366	68.9789	104.872	1.59785	1.94006	1.66663	1.86583	1.85431	1.8784	1.73346	1.72293	1.83872	2.02066	1.27358	0.278176	0.377126	1.62525	0.157563	0.28767	0.92675	0.96379	0.982226	1.18265	0.421638	0.828613
RPS7	1229.33	1526.1	1075.73	1585.02	1555.03	1627.44	985.161	1057.54	1569.6	1407.32	3.08967	3.18358	3.0317	3.20003	3.19174	3.2115	2.99351	3.0243	3.19579	3.14839	1.2444	0.0897523	0.157443	1.45734	0.0287031	0.134775	0.799771	0.209681	0.397885	0.936631	0.227145	0.741374
ARL3	347.624	480.454	336.54	810.987	834.856	809.351	351.364	405.519	923.604	779.611	2.54111	2.68165	2.52704	2.90901	2.92161	2.90814	2.54576	2.60801	2.96549	2.89188	2.10815	0.00265102	0.0148431	2.2503	0.0182607	0.122198	0.974847	0.930958	0.964228	1.04058	0.612851	0.889202
DRAP1	279.396	266.625	250.874	386.471	410.405	370.398	197.447	211.082	390.447	403.469	2.44622	2.4259	2.39946	2.58712	2.61321	2.56867	2.29545	2.32445	2.59156	2.60581	1.46478	0.000896393	0.00791045	1.94335	0.00311621	0.0866504	0.768976	0.0115755	0.0966977	1.02022	0.641949	0.897018
USO1	2367.07	2499.21	2404.79	2418.53	2378.19	2338.84	3440.62	3253.81	2669.63	2579.07	3.37421	3.3978	3.38108	3.38355	3.37625	3.369	3.53664	3.51239	3.42645	3.41146	0.981363	0.377652	0.477817	0.78404	0.0177448	0.121857	1.38104	0.00162503	0.0646735	1.10335	0.0119276	0.410492
EXOC6B	470.684	620.325	482.06	545.91	548.756	561.192	472.192	473.661	536.598	479.192	2.67273	2.79262	2.6831	2.73712	2.73938	2.74911	2.67412	2.67547	2.72965	2.68051	1.05263	0.540939	0.633333	1.07394	0.343079	0.472672	0.901918	0.464871	0.647668	0.920179	0.147037	0.688767
LRFN1	21.8236	24.8468	28.5814	62.7699	65.1438	59.8001	19.5479	23.5338	53.2119	63.7898	1.33893	1.39527	1.45608	1.79775	1.81387	1.7767	1.2911	1.37169	1.72601	1.80475	2.49448	0.000355691	0.00502543	2.71581	0.0164372	0.120277	0.858751	0.305318	0.498641	0.934948	0.413754	0.824833
SYT2	46.0282	39.0061	60.6026	229.262	259.172	242.689	35.6456	48.797	212.057	252.481	1.66302	1.59113	1.78249	2.36033	2.41359	2.38505	1.55201	1.68839	2.32645	2.40223	5.02018	0.000257415	0.00437778	5.50123	0.0108124	0.109004	0.869724	0.553293	0.719955	0.953064	0.569585	0.880131
AMPH	470.142	634.881	404.335	1038.94	1018	1119.03	588.794	613.939	1179.27	1081.68	2.67223	2.80269	2.60674	3.01659	3.00775	3.04884	2.76996	2.78813	3.07161	3.0341	2.10419	0.00496551	0.0217839	1.87984	0.00574287	0.0932525	1.19528	0.336851	0.529459	1.06784	0.274489	0.765477
SDC1	230.374	72.6286	372.232	328.972	370.887	300.614	110.811	107.517	235.516	292.507	2.36243	1.86111	2.57081	2.51716	2.56924	2.47801	2.04458	2.03148	2.37202	2.46614	1.48167	0.293142	0.392474	2.41849	0.0151936	0.116253	0.485005	0.465556	0.64794	0.79166	0.127452	0.667771
SLC16A1	319.521	304.463	365.494	374.398	356.269	395.637	166.384	184.126	361.557	303.66	2.5045	2.48353	2.56288	2.57333	2.55178	2.5973	2.22111	2.26512	2.55818	2.48239	1.13828	0.102883	0.17446	1.89785	0.0240941	0.128824	0.531356	0.00426038	0.0751074	0.885929	0.200702	0.725461
HERPUD1	84.0934	74.4934	86.2024	52.5346	74.8918	82.1168	1108.84	906.246	417.201	251.747	1.92476	1.87212	1.93552	1.72045	1.87443	1.91443	3.04487	2.95725	2.62035	2.40096	0.856015	0.298539	0.398233	0.33197	0.0534066	0.168744	12.3479	0.00011928	0.0528581	4.78862	0.00915467	0.379593
VAV3	19.1056	16.7127	13.8509	36.1266	37.6621	38.9415	13.3843	15.7992	41.0853	50.8637	1.28116	1.22305	1.14148	1.55783	1.5759	1.59041	1.1266	1.19864	1.61369	1.70641	2.26962	0.000985697	0.0083247	3.15072	0.0136452	0.113401	0.881336	0.43676	0.621178	1.22348	0.102217	0.646998
GSPT2	363.249	572.806	360.054	680.111	710.318	695.181	416.323	450.919	681.641	843.071	2.5602	2.75801	2.55637	2.83258	2.85145	2.8421	2.61943	2.6541	2.83356	2.92586	1.60913	0.0313467	0.0739561	1.75812	0.0388012	0.149866	1.00367	0.899742	0.945301	1.09659	0.362012	0.80082
UNC119B	118.667	275.932	113.087	342.455	331.035	303.894	126.522	108.533	335.449	348.059	2.07433	2.4408	2.05341	2.5346	2.51987	2.48272	2.10217	2.03556	2.52563	2.54165	1.92517	0.0634551	0.122516	2.90786	0.00538741	0.0902419	0.694489	0.515884	0.691019	1.04899	0.382424	0.813075
GPATCH11	155.158	208.609	124.725	227.359	231.418	223.691	177.875	171.189	229.094	235.038	2.19077	2.31933	2.09595	2.35671	2.3644	2.34965	2.25011	2.23348	2.36001	2.37114	1.39709	0.0753409	0.138938	1.32965	0.00647328	0.094779	1.07186	0.667432	0.800724	1.02012	0.29767	0.773462
GAMT	8.39803	13.1972	8.54246	25.6988	23.6754	27.4826	11.6182	11.8452	21.6868	25.7587	0.924177	1.12048	0.931583	1.40991	1.3743	1.43906	1.06514	1.07354	1.3362	1.41092	2.55019	0.0034164	0.017499	2.02211	0.0149342	0.116253	1.16781	0.420537	0.606575	0.925985	0.422183	0.828739
NUP37	581.416	472.168	547.521	472.022	478.93	474.713	629.417	600.165	456.361	523.482	2.76449	2.6741	2.7384	2.67396	2.68027	2.67643	2.79894	2.77827	2.65931	2.7189	0.890426	0.144276	0.225518	0.796891	0.0874834	0.208106	1.15194	0.174514	0.357685	1.03093	0.62246	0.891642
NUP205	5898.85	5096.92	6288.73	4564.77	4639.35	4509.04	5753.23	5581.69	4340.21	4512.73	3.77077	3.70731	3.79856	3.65942	3.66646	3.65408	3.75991	3.74677	3.63751	3.65444	0.793379	0.0221569	0.0582251	0.781032	0.00981703	0.107176	0.983678	0.884944	0.936678	0.96837	0.171203	0.704846
MECOM	5.07063	6.87591	2.61656	44.5753	34.7663	45.1778	3.09642	4.44499	42.1695	47.8332	0.705062	0.83733	0.417731	1.64909	1.54116	1.65493	0.49086	0.647871	1.625	1.67973	8.55034	0.00174299	0.011492	11.9345	0.00584155	0.0940048	0.776766	0.655591	0.792812	1.0842	0.524396	0.869017
TMEM70	43.4619	27.4402	37.391	26.0644	26.4374	29.149	14.2563	14.5309	26.2861	30.8794	1.63811	1.43839	1.57277	1.41605	1.42222	1.46462	1.15401	1.16229	1.41973	1.48967	0.75398	0.130119	0.208341	1.9858	0.0138108	0.113738	0.39874	0.0141519	0.104415	1.05018	0.576703	0.880131
ACTR2	2001.19	1788.6	2000.57	1835.95	1946.19	1892.08	2608.73	2564.59	1970.41	1892.74	3.30129	3.25251	3.30115	3.26386	3.28919	3.27694	3.41643	3.40902	3.29456	3.27709	0.979943	0.664522	0.737778	0.746745	0.00554202	0.0911266	1.34016	0.00909237	0.089776	1.02124	0.482679	0.851761
ZNF280C	1388.54	1484.67	1527.34	2320.75	2033.22	2164.64	831.138	932.216	2018.64	2120.05	3.14256	3.17163	3.18394	3.36563	3.30818	3.33539	2.91967	2.96952	3.30506	3.32635	1.48132	0.00117391	0.00917147	2.34706	0.00529009	0.0900077	0.601068	0.00282941	0.0704931	0.952356	0.431649	0.831642
RUFY3	169.429	279.38	170.852	407.162	373.045	396.624	227.506	238.379	346.514	332.218	2.22899	2.4462	2.23262	2.60977	2.57176	2.59838	2.35699	2.37727	2.53972	2.52142	1.89915	0.0161353	0.0471365	1.45687	0.00690825	0.095645	1.12776	0.537697	0.707271	0.865118	0.0297914	0.507181
PLCB1	145.17	148.215	147.401	54.8181	56.1029	47.0262	143.93	153.804	56.3162	54.0969	2.16188	2.17089	2.1685	1.73892	1.74899	1.67234	2.15815	2.18697	1.75063	1.73317	0.358331	5.05357e-05	0.00234004	0.370845	0.00152679	0.0838996	1.01319	0.661203	0.797131	1.04858	0.540938	0.874259
LARS2	182.745	162.069	204.181	119.027	115.474	125.07	184.137	190.258	120.924	115.078	2.26185	2.2097	2.31002	2.07565	2.06248	2.09715	2.26514	2.27934	2.08251	2.06099	0.654962	0.00403896	0.0193242	0.630356	0.00410934	0.0866504	1.02295	0.776597	0.872062	0.984515	0.692355	0.912139
YEATS4	309.016	277.983	287.608	255.032	256.146	256.396	292.536	285.833	226.14	271.394	2.48998	2.44402	2.4588	2.40659	2.40849	2.40891	2.46618	2.45611	2.35438	2.4336	0.877622	0.0142842	0.0434863	0.860236	0.234618	0.366264	0.991935	0.872599	0.929074	0.972285	0.667699	0.905971
PRKCB	429.256	355.613	408.436	99.8911	109.491	90.7705	343.376	410.241	93.7936	97.1309	2.63272	2.55098	2.61112	1.99953	2.03938	1.95794	2.53577	2.61304	1.97217	1.98736	0.25153	6.0292e-05	0.00252232	0.253344	0.00435567	0.0866504	0.947306	0.615443	0.764041	0.954137	0.578363	0.880131
PBK	362.216	565.78	357.074	786.661	708.078	781.394	413.481	402.661	793.474	781.785	2.55897	2.75265	2.55276	2.89579	2.85008	2.89287	2.61646	2.60494	2.89953	2.89309	1.77121	0.018498	0.0514102	1.93013	0.000533321	0.0781267	0.952643	0.90708	0.949999	1.03812	0.44816	0.835608
ENOX1	352.186	332.176	337.723	118.66	128.864	120.087	438.371	355.122	141.431	124.33	2.54677	2.52137	2.52856	2.0743	2.11013	2.0795	2.64184	2.55038	2.15054	2.09458	0.359668	5.07665e-06	0.00118853	0.334925	0.0125772	0.112894	1.16452	0.169419	0.351609	1.08441	0.266033	0.762242
CTSB	71.2249	56.567	70.7766	30.93	33.6727	32.387	57.3459	62.4688	33.5447	23.8721	1.85263	1.75256	1.84989	1.49038	1.52728	1.51037	1.7585	1.79566	1.52562	1.37789	0.488445	0.000868452	0.00779905	0.479213	0.0506844	0.164684	0.905088	0.42374	0.609724	0.887983	0.384974	0.813549
NQO1	711.741	730.795	682.975	61.9044	88.8761	54.6874	881.154	883.099	77.3852	66.3515	2.85232	2.8638	2.8344	1.79172	1.94878	1.73789	2.94505	2.94601	1.88866	1.82185	0.0966675	8.83282e-05	0.00288121	0.0814717	0.000937543	0.0838996	1.24506	0.00326961	0.0710164	1.04934	0.755536	0.933128
PRR11	316.647	537.088	354.865	428.506	465.257	480.55	215.225	193.789	367.468	386.738	2.50058	2.73005	2.55006	2.63196	2.66769	2.68174	2.33289	2.28733	2.56522	2.58742	1.13711	0.401082	0.501067	1.84396	0.00894065	0.105137	0.507629	0.0535242	0.184659	0.823181	0.027338	0.492756
IMMT	3894.03	3101.13	4074.97	2838.44	2759.73	2851.14	1363.51	1545.27	2658.2	2562.65	3.5904	3.49152	3.61012	3.45308	3.44087	3.45502	3.13466	3.189	3.42459	3.40869	0.763253	0.0364222	0.0820162	1.79486	0.0121216	0.112053	0.394139	0.00437502	0.0752715	0.926854	0.0278354	0.495876
C1orf174	37.7075	95.0604	44.2598	223.896	161.298	176.414	28.4424	23.6485	152.94	203.186	1.57643	1.978	1.64601	2.35005	2.20763	2.24653	1.45397	1.3738	2.18452	2.30789	3.17243	0.0150824	0.0450238	6.83663	0.00772145	0.0995388	0.441379	0.144277	0.322797	0.951178	0.780024	0.940659
MVP	1057.84	908.506	930.032	122.825	158.024	100.104	1322.5	1267.54	112.345	107.591	3.02442	2.95833	2.9685	2.08929	2.19872	2.00045	3.1214	3.10296	2.05055	2.03178	0.131527	0.000128976	0.00336017	0.0849161	0.000150876	0.0710801	1.34135	0.0183569	0.11582	0.865997	0.513185	0.864283
FAM129B	602.847	768.148	551.977	351.543	380.079	345.574	610.72	600.607	377.599	379.109	2.78021	2.88544	2.74192	2.54598	2.57987	2.53854	2.78584	2.77859	2.57703	2.57876	0.560172	0.00520647	0.0223964	0.624693	0.000332751	0.0743158	0.944887	0.738534	0.847448	1.05372	0.254525	0.75616
CCDC77	92.7674	104.993	105.044	132.193	111.501	127.577	49.6973	48.9572	99.2639	118.526	1.9674	2.02116	2.02137	2.12121	2.04728	2.10577	1.69633	1.68982	1.99679	2.07381	1.22611	0.0376787	0.0841168	2.2076	0.0125149	0.112889	0.488704	0.00091669	0.0600877	0.879909	0.263193	0.762226
ACPL2	83.7472	79.5005	97.8991	112.577	112.528	100.717	56.1906	56.6585	97.4308	105.485	1.92297	1.90037	1.99078	2.05145	2.05126	2.0031	1.74966	1.75327	1.9887	2.02319	1.24766	0.0369339	0.0829365	1.79812	0.00461137	0.0869557	0.648193	0.0129993	0.101418	0.934172	0.31597	0.781381
MLYCD	284.048	226.197	329.001	156.262	166.432	160.552	226.934	234.283	150.715	129.856	2.45339	2.35449	2.5172	2.19385	2.22124	2.20562	2.3559	2.36974	2.17816	2.11346	0.57581	0.0080895	0.0294919	0.608328	0.0224556	0.127122	0.824342	0.288668	0.482231	0.870895	0.101934	0.646998
MGST3	264.03	195.272	284.753	298.935	312.924	276.86	85.1894	103.065	225.492	292.578	2.42165	2.29064	2.45447	2.47558	2.49544	2.44226	1.93039	2.01311	2.35313	2.46624	1.19443	0.191882	0.282089	2.75197	0.024655	0.129349	0.379517	0.0100646	0.0930238	0.87441	0.279775	0.766263
H6PD	656.441	489.005	697.504	871.654	855.94	847.2	729.922	717.18	843.188	813.224	2.8172	2.68931	2.84355	2.94034	2.93244	2.92799	2.86328	2.85563	2.92592	2.91021	1.3971	0.0346731	0.0793641	1.14464	0.0215104	0.126147	1.17781	0.304329	0.498066	0.964977	0.12982	0.669157
TMEM185A	98.1747	117.228	94.4801	142.084	166.809	161.177	64.6088	66.6871	160.092	175.107	1.992	2.06903	1.97534	2.15255	2.22222	2.2073	1.81029	1.82404	2.20437	2.2433	1.51693	0.00707338	0.0270355	2.553	0.00256734	0.0866504	0.635543	0.0139345	0.103858	1.06962	0.406537	0.821845
KDM4A	284.643	250.919	236.364	281.236	274.624	270.59	372.541	392.428	328.835	335.033	2.4543	2.39953	2.37358	2.44907	2.43874	2.43231	2.57117	2.59376	2.51698	2.52509	1.07063	0.272176	0.370577	0.867836	0.0360941	0.146142	1.48648	0.0121801	0.0985292	1.20491	0.0013801	0.268697
VLDLR	236.576	209.763	263.349	75.9574	83.0108	70.4538	192.634	213.522	94.5524	89.3156	2.37397	2.32173	2.42053	1.88057	1.91913	1.8479	2.28473	2.32944	1.97567	1.95093	0.323272	0.000154791	0.00358714	0.452703	0.00547814	0.0906266	0.858453	0.206356	0.394325	1.20216	0.0639979	0.597005
CST3	184.13	133.797	192.226	62.5515	64.7867	64.4833	131.652	116.167	53.3666	44.6616	2.26512	2.12645	2.28381	1.79624	1.81149	1.80945	2.11943	2.06508	1.72727	1.64993	0.376008	0.00109376	0.00888821	0.395564	0.0134324	0.113278	0.728661	0.142446	0.320493	0.766558	0.0284958	0.495876
SKI	955.4	1031.81	1022.58	1109.06	1068.89	1113.68	838.987	810.837	869.353	872.351	2.98019	3.0136	3.0097	3.04496	3.02893	3.04676	2.92376	2.90893	2.9392	2.94069	1.09364	0.0310263	0.0734368	1.05569	0.0868374	0.207687	0.822229	0.0103397	0.0933068	0.793697	0.000847033	0.253911
NMT2	131.484	187.862	152.82	269.634	291.682	275.796	176.469	182.482	286.31	312.789	2.11887	2.27384	2.18418	2.43077	2.46491	2.44059	2.24667	2.26122	2.45684	2.49525	1.77292	0.0053395	0.0226542	1.66903	0.00844401	0.102892	1.14033	0.367533	0.559353	1.07351	0.212679	0.733625
KIF21A	1089.13	1597.22	1135.08	2936.83	2907.5	2918.17	1226.17	1434.26	2969.27	2818.58	3.03708	3.20336	3.05503	3.46788	3.46352	3.46511	3.08855	3.15663	3.47265	3.45003	2.29299	0.00223592	0.0133882	2.17553	0.0110263	0.109814	1.04428	0.761781	0.863151	0.990787	0.661066	0.903277
KIAA1549L	8.44644	8.12479	7.72788	36.4028	33.0285	33.873	7.77571	5.69834	28.8386	38.1065	0.926674	0.909812	0.88806	1.56113	1.51889	1.52985	0.89074	0.755748	1.45997	1.581	4.25136	3.11178e-06	0.00118853	4.96845	0.0164864	0.120277	0.831762	0.203065	0.391317	0.972057	0.758705	0.933336
PPOX	131.869	89.1907	140.845	135.947	135.123	132.432	80.1123	87.6681	134.391	116.404	2.12014	1.95032	2.14874	2.13337	2.13073	2.12199	1.9037	1.94284	2.12837	2.06597	1.11494	0.420462	0.520378	1.49478	0.042049	0.153557	0.695406	0.162508	0.343746	0.932319	0.275106	0.765477
EDC3	686.84	787.652	686.389	986.035	1020.79	997.096	837.457	838.856	1075.87	1139.02	2.83686	2.89633	2.83657	2.99389	3.00894	2.99874	2.92296	2.92369	3.03176	3.05653	1.39014	0.00211337	0.0128996	1.32129	0.010355	0.107803	1.16363	0.0803061	0.232995	1.106	0.0277155	0.495876
CRAT	1198.24	889.555	1199.95	690.05	674.966	692.817	1034.15	964.679	754.63	622.093	3.07854	2.94917	3.07916	2.83888	2.82928	2.84062	3.01458	2.98438	2.87773	2.79386	0.62591	0.0100552	0.0339257	0.688765	0.0668101	0.186324	0.911945	0.570619	0.731966	1.00352	0.989165	0.995172
DPP10	10.4562	9.41174	13.1133	13.4248	16.7891	17.4543	3.54844	3.79519	12.1495	12.6818	1.01937	0.97367	1.11771	1.12791	1.22503	1.2419	0.550037	0.579234	1.08456	1.10318	1.44531	0.043533	0.093435	3.38134	0.00106867	0.0838996	0.333991	0.00348601	0.0722879	0.781379	0.109819	0.653889
CORO1C	3773.46	3449.47	3856.28	2237.79	2509.76	2257.09	5088.64	4719.29	2098.93	2309.68	3.57674	3.53775	3.58617	3.34982	3.39963	3.35355	3.7066	3.67388	3.322	3.36355	0.632233	0.000798854	0.00745813	0.449494	0.00574327	0.0932525	1.32788	0.0122158	0.0986611	0.944076	0.40639	0.821845
SERPINH1	5774.95	3860.93	5939.68	1303.7	1393.05	1159.31	3942.22	3546.63	1252.75	1178.65	3.76155	3.58669	3.77376	3.11518	3.14397	3.0642	3.59574	3.54982	3.09786	3.07138	0.247571	0.000757266	0.00724086	0.324669	0.00293535	0.0866504	0.721212	0.190607	0.376495	0.94581	0.517775	0.865075
SCCPDH	781.797	799.028	898.76	1190.22	1091.25	1250.14	397.186	460.524	1173.36	958.752	2.89309	2.90256	2.95364	3.07563	3.03792	3.09696	2.59899	2.66325	3.06943	2.98171	1.42427	0.00382812	0.0187839	2.48582	0.0184753	0.122276	0.518863	0.00358029	0.0722879	0.905584	0.341627	0.791261
CAMKV	70.7487	56.3224	57.8733	218.932	246.548	200.633	61.8777	70.1815	209.644	226.782	1.84972	1.75068	1.76248	2.34031	2.3919	2.3024	1.79153	1.84622	2.32148	2.35561	3.60169	0.000163215	0.00367478	3.30478	0.00382479	0.0866504	1.07107	0.538827	0.708095	0.982775	0.871071	0.962586
CPOX	732.207	512.172	683.031	388.06	372.569	387.017	1021.9	859.104	412.295	364.379	2.86463	2.70942	2.83444	2.5889	2.57121	2.58773	3.00941	2.93405	2.61521	2.56155	0.595434	0.0100179	0.0338788	0.412904	0.0142491	0.115281	1.46388	0.0874349	0.243002	1.01513	0.804194	0.946968
FN3K	179.942	176.497	165.147	381.949	425.223	397.698	182.468	201.769	428.397	441.12	2.25513	2.24674	2.21787	2.58201	2.62862	2.59955	2.26119	2.30485	2.63185	2.64456	2.31001	3.2958e-05	0.00204263	2.26297	0.00407399	0.0866504	1.10501	0.14295	0.32109	1.0825	0.151341	0.692817
PLEC	9300.43	8867.93	7916.15	4753.16	5289.88	4991.81	11396.9	10201.2	5207.89	5152.06	3.9685	3.94782	3.89851	3.67698	3.72345	3.69826	4.05679	4.00865	3.71666	3.71198	0.57639	0.0006437	0.00665132	0.47967	0.00571848	0.0932525	1.24201	0.0610842	0.199496	1.03359	0.459181	0.838916
GRAMD4	65.5523	66.1421	79.8173	63.6327	68.776	66.8255	44.8637	44.933	57.0263	56.9048	1.81659	1.82048	1.9021	1.80368	1.83744	1.82494	1.6519	1.65257	1.75608	1.75515	0.941954	0.456164	0.55501	1.26877	3.05792e-05	0.0632636	0.636821	0.0124823	0.099377	0.857768	0.0136844	0.431205
MARC1	228.18	197.915	243.57	387.653	368.003	404.06	116.013	141.843	352.964	328.999	2.35828	2.29648	2.38662	2.58844	2.56585	2.60645	2.06451	2.15181	2.54773	2.51719	1.73179	0.00118119	0.009185	2.64474	0.0116706	0.111211	0.577578	0.0149755	0.106895	0.882065	0.0639256	0.597005
CEP250	613.334	611.498	636.244	775.636	859.096	842.245	437.473	462.679	818.629	864.049	2.7877	2.7864	2.80362	2.88966	2.93404	2.92544	2.64095	2.66528	2.91309	2.93654	1.33094	0.00108105	0.00887472	1.86933	0.00384471	0.0866504	0.725509	0.00122165	0.0600877	1.01899	0.696039	0.91315
CLASP1	2383.66	2816.86	2412.2	3275.68	3210.82	3264.58	2834.13	2876.81	3434.65	3354.8	3.37724	3.44977	3.38241	3.5153	3.50662	3.51383	3.45242	3.45891	3.53588	3.52567	1.28089	0.0098365	0.0334399	1.18885	0.00642976	0.094779	1.12528	0.180948	0.365754	1.04442	0.0351499	0.529738
STX17	475.166	413.565	421.184	192.438	206.491	182.185	499.138	439.766	195.247	237.542	2.67685	2.61654	2.62447	2.28429	2.3149	2.26051	2.69822	2.64322	2.29058	2.37574	0.443627	0.000137717	0.00344592	0.460951	0.0218118	0.126676	1.07515	0.396883	0.586319	1.11714	0.304282	0.775938
SLC1A4	195.453	200.425	215.009	509.664	513.776	544.515	221.849	255.524	811.397	767.981	2.29104	2.30195	2.33246	2.70728	2.71077	2.73601	2.34606	2.40743	2.90923	2.88535	2.56669	1.17187e-05	0.00136837	3.30848	0.00397769	0.0866504	1.17216	0.0920513	0.248664	1.51093	0.00118413	0.255307
ABL2	131.284	206.067	139.145	292.314	288.67	313.189	171.343	157.867	344.435	298.876	2.11821	2.31401	2.14347	2.46585	2.4604	2.49581	2.23387	2.19829	2.53711	2.47549	1.87656	0.0106882	0.0354236	1.95411	0.0146948	0.115678	1.03635	0.783435	0.876321	1.07917	0.317816	0.781381
COMT	93.1086	63.3408	82.8463	199.693	202.586	170.476	72.1273	74.1704	198.701	227.896	1.96899	1.80168	1.91827	2.30036	2.30661	2.23166	1.8581	1.87023	2.2982	2.35774	2.3935	0.00223663	0.0133882	2.91595	0.00426308	0.0866504	0.917052	0.650476	0.789647	1.11722	0.293537	0.772618
TDP1	239.526	288.068	244.432	430.94	463.809	443.163	271.296	287.676	436.235	487.046	2.37935	2.4595	2.38816	2.63442	2.66634	2.64656	2.43344	2.4589	2.63972	2.68757	1.73299	0.00088682	0.00785177	1.65175	0.0151768	0.116253	1.08605	0.35546	0.547672	1.03514	0.547355	0.876051
CNNM2	148.854	120.279	150.917	212.008	215.133	204.566	91.3471	105.651	197.996	206.805	2.17276	2.08019	2.17874	2.32635	2.33271	2.31083	1.96069	2.02387	2.29666	2.31556	1.50389	0.00529063	0.0225537	2.05485	0.01086	0.109004	0.703481	0.0494837	0.177353	0.961207	0.214598	0.733625
POFUT1	203.183	177.99	208.093	127.779	122.347	120.973	248.331	221.122	123.645	102.348	2.30789	2.2504	2.31826	2.10646	2.08759	2.08269	2.39503	2.34463	2.09218	2.01008	0.629765	0.000858527	0.00774597	0.481396	0.0220871	0.126676	1.19501	0.100634	0.262059	0.913475	0.28895	0.771171
CHD7	1982.32	1771.85	2255.28	3100.34	2714.14	2908.09	1424.55	1489.47	2468.54	2859.04	3.29717	3.24843	3.3532	3.49141	3.43363	3.46361	3.15368	3.17303	3.39244	3.45622	1.45148	0.0091428	0.0319028	1.82826	0.0159184	0.118974	0.727359	0.0415813	0.163651	0.916171	0.315611	0.781381
TTC7A	32.9332	30.3221	32.1173	5.13902	3.80237	4.88253	22.1109	23.0714	4.02269	3.71865	1.51763	1.48176	1.50674	0.71088	0.580054	0.688645	1.34461	1.36307	0.604517	0.570385	0.144946	3.57776e-05	0.00210409	0.171336	0.000640393	0.0782091	0.710618	0.00235411	0.0698191	0.839994	0.270328	0.765477
CTSD	811.524	484.348	726.425	298.711	342.701	299.735	918.747	804.284	292.948	283.145	2.9093	2.68516	2.86119	2.47525	2.53492	2.47674	2.9632	2.90541	2.46679	2.45201	0.465385	0.0103833	0.0347419	0.334349	0.00392057	0.0866504	1.27803	0.291062	0.484858	0.918177	0.257038	0.757221
METAP1	311.156	293.024	347.119	361.099	371.768	374.365	305.891	303.746	359.816	383.738	2.49298	2.4669	2.54048	2.55763	2.57027	2.5733	2.48557	2.48251	2.55608	2.58403	1.16392	0.038633	0.0855274	1.21967	0.0256931	0.130523	0.96127	0.603865	0.756373	1.00731	0.820891	0.950276
RIOK1	143.248	229.357	154.586	267.198	276.72	286.525	151.419	165.638	293.949	290.961	2.15609	2.36051	2.18917	2.42683	2.44204	2.45716	2.18018	2.21916	2.46827	2.46383	1.57522	0.0318879	0.0748387	1.84481	0.00537871	0.0902419	0.902112	0.697248	0.819927	1.0565	0.126017	0.667771
CGGBP1	617.349	527.386	565.258	720.688	685.389	730.6	487.425	464.958	737.429	828.32	2.79053	2.72213	2.75225	2.85775	2.83594	2.86368	2.68791	2.66741	2.86772	2.9182	1.24952	0.0105688	0.0352165	1.64403	0.0156332	0.118317	0.835427	0.0625664	0.20253	1.09919	0.159282	0.699871
VANGL2	531.225	372.26	538.064	1076.56	1126.27	1032.97	239.192	312.243	1028.7	983.926	2.72528	2.57085	2.73083	3.03204	3.05164	3.01409	2.37875	2.49449	3.01229	2.99296	2.24467	0.00262991	0.0148176	3.6498	0.010576	0.108783	0.573794	0.0586817	0.194407	0.932981	0.153156	0.696376
RPAP1	170.51	162.096	175.077	302.752	323.118	310.556	191.618	204.63	303.941	335.315	2.23175	2.20977	2.24323	2.48109	2.50936	2.49214	2.28244	2.31097	2.48279	2.52545	1.84451	3.17741e-05	0.00204263	1.61327	0.0149651	0.116253	1.17075	0.0256188	0.131807	1.02398	0.639568	0.896514
EIF3I	1712.53	1694.59	1573.73	1568.89	1567.89	1679.03	2377.54	2353.59	1681.31	1406.26	3.23364	3.22906	3.19693	3.19559	3.19532	3.22506	3.37613	3.37173	3.22565	3.14807	0.966865	0.392248	0.492418	0.652607	0.0405312	0.151959	1.4248	0.00196844	0.0661985	0.961698	0.599975	0.886226
SSR1	1481.56	1087.5	1468.5	879.156	914.14	927.871	572.631	612.393	966.802	932.426	3.17072	3.03643	3.16687	2.94407	2.96101	2.96749	2.75787	2.78703	2.98534	2.96961	0.673963	0.0201098	0.0545722	1.60269	0.0064627	0.094779	0.44025	0.00896595	0.089483	1.04692	0.16049	0.699871
TBC1D9B	399.835	513.421	397.399	571.499	589.822	551.152	410.294	406.288	581.71	618.838	2.60188	2.71047	2.59923	2.75702	2.77072	2.74127	2.6131	2.60883	2.76471	2.79158	1.30658	0.0339627	0.0782269	1.47021	0.00655594	0.094779	0.93455	0.618154	0.765636	1.05159	0.238642	0.749899
PABPC1	54.2976	53.1027	51.6643	33.2552	36.117	35.2041	61.1918	67.0969	35.7132	38.6872	1.73478	1.72512	1.71319	1.52186	1.55771	1.54659	1.78669	1.8267	1.55283	1.58757	0.657445	0.000120576	0.00329373	0.579945	0.0123173	0.112621	1.20978	0.0166584	0.111291	1.06717	0.231959	0.745627
APPL2	82.4497	93.1554	65.1966	102.839	104.441	99.8434	78.9732	76.3782	106.48	109.294	1.91619	1.96921	1.81422	2.01216	2.01887	1.99932	1.89748	1.88297	2.02727	2.0386	1.27542	0.0739499	0.137163	1.38894	0.0041342	0.0866504	0.967714	0.880402	0.934243	1.05385	0.0752543	0.60451
TRIM67	11.9314	12.63	12.402	38.4228	42.3729	38.3922	14.0414	16.4943	34.3799	45.434	1.07669	1.1014	1.09349	1.58459	1.62709	1.58424	1.14741	1.21733	1.5363	1.65738	3.22448	5.83394e-06	0.00118853	2.61379	0.0272901	0.133441	1.23916	0.0452194	0.170524	1.00447	0.972888	0.991768
SRGAP3	619.503	798.856	572.819	1556.83	1466.3	1386.73	687.57	752.77	1435.27	1542.87	2.79204	2.90247	2.75802	3.19224	3.16622	3.14199	2.83732	2.87666	3.15693	3.18833	2.2147	0.00160685	0.0109344	2.06766	0.00629792	0.094779	1.08504	0.545972	0.713875	1.013	0.809436	0.948123
DKC1	1982.35	1847.33	2206.07	1599.24	1520.37	1596.43	2083.39	2118.79	1480.16	1473.07	3.29718	3.26654	3.34362	3.20391	3.18195	3.20315	3.31877	3.32609	3.17031	3.16822	0.781351	0.0107477	0.0355476	0.702785	0.000616377	0.0782091	1.04432	0.541012	0.709809	0.939315	0.0623348	0.597005
TMA16	461.957	448.612	438.297	584.7	588.591	541.941	250.101	284.148	547.342	558.539	2.6646	2.65187	2.64177	2.76693	2.76981	2.73395	2.39812	2.45354	2.73826	2.74705	1.27161	0.00142172	0.010128	2.06997	0.00775352	0.0997699	0.594109	0.00203539	0.0661985	0.967112	0.41809	0.827631
THBS1	1877.7	2595.62	2154.89	310.857	295.765	245.657	946.852	937.825	211.472	215.952	3.27363	3.41424	3.33343	2.49256	2.47095	2.39033	2.97628	2.97212	2.32525	2.33436	0.128584	6.48356e-05	0.00256947	0.226789	6.03185e-05	0.0632636	0.426513	0.00608605	0.0809939	0.752261	0.0570264	0.591328
LRCH3	163.55	206.771	156.819	200.642	207.495	205.721	151.532	142.953	213.053	189.281	2.21365	2.31549	2.1954	2.30242	2.31701	2.31328	2.1805	2.15519	2.32849	2.27711	1.16451	0.13885	0.219441	1.36623	0.0422053	0.153641	0.83797	0.230863	0.421019	0.983128	0.711967	0.918546
CLTC	4394.51	4016.09	4261.15	3900.22	3950.04	4093.76	5795.85	6203.53	4259.41	3900.94	3.64291	3.6038	3.62953	3.59109	3.5966	3.61212	3.76312	3.79264	3.62935	3.59117	0.942571	0.123475	0.200734	0.680064	0.020103	0.124977	1.42041	0.0037129	0.0730071	1.02482	0.573491	0.880131
TSPYL2	9.18551	8.28511	14.4796	8.62065	6.20752	7.57213	36.4483	38.0728	30.945	12.7979	0.963103	0.918298	1.16076	0.93554	0.792918	0.879218	1.56168	1.58061	1.49059	1.10714	0.7011	0.164582	0.250385	0.586987	0.291841	0.423364	3.49862	0.0103083	0.0933068	2.92917	0.0669945	0.597306
FSD1L	107.975	109.129	93.6643	387.034	399.383	400.796	143.178	172.582	382.609	397.154	2.03332	2.03794	1.97157	2.58775	2.60139	2.60292	2.15588	2.237	2.58276	2.59896	3.82025	1.18959e-05	0.00136922	2.46948	0.0108185	0.109004	1.52409	0.0211343	0.121541	0.985202	0.508214	0.863128
ABCC4	396.946	288.792	418.015	471.389	490.968	444.557	185.135	214.221	468.262	499.763	2.59873	2.46059	2.62119	2.67338	2.69105	2.64793	2.26749	2.33086	2.67049	2.69876	1.27466	0.0993588	0.169676	2.42397	0.00800607	0.100789	0.542725	0.0323786	0.143447	1.03207	0.524933	0.869707
KMT2E	33.6617	44.9876	39.7061	55.6875	52.0581	53.4025	38.3058	37.3805	52.7579	43.3458	1.52714	1.65309	1.59886	1.74576	1.71649	1.72756	1.58326	1.57265	1.72229	1.63695	1.36156	0.0216836	0.0573744	1.26976	0.141811	0.271241	0.959225	0.770668	0.868531	0.894553	0.231788	0.745545
ZNF366	18.3097	19.2886	26.4366	28.334	26.2025	25.1551	9.16903	10.7931	25.8808	19.7394	1.26268	1.2853	1.42221	1.45231	1.41834	1.40063	0.962323	1.03315	1.41298	1.29533	1.2445	0.126292	0.203955	2.28534	0.035162	0.14496	0.467607	0.0183997	0.115908	0.858689	0.243032	0.751308
CDC16	512.111	498.032	508.162	476.558	489.097	495.706	605.98	622.173	515.526	489.427	2.70936	2.69726	2.706	2.67812	2.68939	2.69522	2.78246	2.79391	2.71225	2.68969	0.962495	0.0546964	0.110307	0.818264	0.0204008	0.125378	1.21335	0.000920345	0.0600877	1.03152	0.296389	0.773462
CBR1	613.168	498.567	591.277	94.5575	107.777	74.4548	663.593	825.555	80.6402	70.3871	2.78758	2.69772	2.77179	1.9757	2.03253	1.87189	2.8219	2.91675	1.90655	1.84749	0.162529	0.000130913	0.00336987	0.101419	0.00315446	0.0866504	1.31163	0.102503	0.264452	0.81846	0.288861	0.771171
PARP9	42.1372	38.4555	36.3729	3.6864	3.51259	4.89594	30.3318	39.7557	4.3372	1	1.62467	1.58496	1.56078	0.566602	0.545627	0.689836	1.4819	1.5994	0.637209	0	0.103406	3.46113e-05	0.00209062	0.0761505	0.0636469	0.182492	0.898822	0.39492	0.585173	0.661914	0.332141	0.786408
COX7A2L	409.543	347.537	382.561	268.505	238.4	255.874	142.695	138.928	221.635	198.061	2.6123	2.541	2.5827	2.42895	2.37731	2.40803	2.15441	2.14279	2.34564	2.2968	0.669315	0.00243333	0.0141555	1.49028	0.0204973	0.125378	0.370673	0.000540868	0.0600877	0.825329	0.0515136	0.579629
LRIG1	693.91	632.779	722.343	1149.64	1276	1173.61	253.215	332.785	1048.07	799.516	2.8413	2.80125	2.85874	3.06056	3.10585	3.06952	2.40349	2.52216	3.02039	2.90283	1.75656	0.000366775	0.00507451	3.15288	0.0269142	0.13271	0.428983	0.0048897	0.0769393	0.769988	0.089799	0.635379
TIAM2	333.488	472.606	360.051	674.924	694.786	628.201	360.689	330.016	636.613	590.553	2.52308	2.6745	2.55636	2.82925	2.84185	2.7981	2.55713	2.51853	2.80388	2.77126	1.71326	0.00752518	0.0281086	1.77669	0.0100819	0.107449	0.888447	0.498883	0.676569	0.921337	0.185257	0.71726
SPDL1	128.648	173.112	112.441	165.192	165.964	176.881	116.587	113.786	160.006	165.531	2.1094	2.23833	2.05092	2.21799	2.22001	2.24768	2.06665	2.05609	2.20414	2.21888	1.22655	0.163774	0.249474	1.41309	0.00362787	0.0866504	0.83428	0.391346	0.581748	0.961161	0.296653	0.773462
DBF4	8.3045	22.8144	7.05539	19.4033	18.847	19.7919	8.05948	9.44278	19.7465	25.5665	0.919313	1.35821	0.848521	1.28788	1.27524	1.29649	0.906307	0.9751	1.29549	1.40767	1.52045	0.200111	0.291818	2.58898	0.0246982	0.129349	0.687724	0.658676	0.795486	1.17104	0.223888	0.738757
TES	445.45	647.161	460.939	323.376	332.448	336.773	795.952	677.591	374.897	452.55	2.6488	2.81101	2.66364	2.50971	2.52172	2.52734	2.90089	2.83097	2.57391	2.65567	0.638922	0.0224101	0.0586673	0.561536	0.0429386	0.154376	1.42275	0.114753	0.282525	1.25043	0.0553678	0.588202
KIAA1586	253.943	229.212	235.397	305.158	327.069	326.789	119.515	141.615	274.167	300.94	2.40474	2.36024	2.3718	2.48452	2.51464	2.51427	2.07742	2.15111	2.43802	2.47848	1.33465	0.00165681	0.011152	2.20238	0.0146055	0.115678	0.545117	0.00384078	0.0739003	0.899527	0.102049	0.646998
GBX2	26.1085	20.5219	23.3995	71.9763	63.6201	55.1872	17.0593	15.4471	62.266	63.4287	1.41678	1.31222	1.36921	1.85719	1.80359	1.74184	1.23196	1.18885	1.79425	1.80229	2.72432	0.000641401	0.00664823	3.86677	0.00138851	0.0838996	0.696268	0.034547	0.148563	0.988251	0.955624	0.986584
KIRREL	137.467	113.699	137.181	162.973	200.336	163.59	54.9263	50.3383	158.2	164.756	2.1382	2.05576	2.13729	2.21212	2.30176	2.21376	1.73978	1.7019	2.19921	2.21684	1.35677	0.0305333	0.0726112	3.06804	0.00183403	0.0838996	0.406587	0.00197921	0.0661985	0.919406	0.439057	0.834902
PTK2	733.426	964.351	642.32	1079.47	1095.86	1047.78	769.256	723.459	1048.39	1133.63	2.86536	2.98424	2.80775	3.03321	3.03976	3.02027	2.88607	2.85941	3.02052	3.05447	1.37734	0.0498429	0.102879	1.46178	0.0167299	0.120689	0.956829	0.859805	0.922828	1.01549	0.690973	0.911748
MAD1L1	1962.55	1898.28	1882.48	1442.78	1497.02	1476.75	1778.82	1812.37	1438.65	1506.4	3.29282	3.27836	3.27473	3.1592	3.17523	3.16931	3.25013	3.25825	3.15796	3.17794	0.76899	9.4866e-05	0.00298569	0.820076	0.0152811	0.116591	0.937923	0.0371378	0.153775	1.00023	0.997228	0.998467
RASA2	172.742	183.481	191.378	249.326	255.019	249.271	166.781	179.564	283.333	244.051	2.2374	2.26359	2.28189	2.39677	2.40657	2.39667	2.22215	2.25422	2.4523	2.38748	1.37621	0.000476203	0.00574798	1.52271	0.0373926	0.14761	0.948715	0.347792	0.54082	1.04971	0.476831	0.848617
SOX3	125.485	116.226	142.748	322.792	296.709	322.941	97.0257	75.1117	266.146	448.725	2.09859	2.0653	2.15457	2.50892	2.47233	2.50912	1.98689	1.87571	2.42512	2.65198	2.45135	0.000170415	0.00373107	4.15291	0.0406511	0.151984	0.671609	0.0465341	0.173016	1.1378	0.660562	0.903277
RIC8B	337.052	402.926	328.847	196.599	203.947	187.663	320.865	345.546	191.398	205.595	2.5277	2.60523	2.51699	2.29358	2.30952	2.27338	2.50632	2.53851	2.28194	2.31301	0.550332	0.000969403	0.00825632	0.595718	0.00974471	0.107112	0.935248	0.519137	0.692928	1.01238	0.784543	0.942072
C2CD5	259.384	205.625	252.686	402.008	430.54	418.688	242.926	263.055	422.382	397.536	2.41394	2.31308	2.40258	2.60423	2.63401	2.62189	2.38547	2.42005	2.62571	2.59938	1.74341	0.00180781	0.0117282	1.62045	0.0105584	0.108783	1.05751	0.586227	0.74405	0.98293	0.648308	0.89842
FOXP4	41.1126	40.3031	41.6491	50.0153	47.8038	53.7356	22.4616	19.4537	44.6976	61.0404	1.61397	1.60534	1.61961	1.6991	1.67946	1.73026	1.35144	1.289	1.65028	1.78562	1.2315	0.00424032	0.0198001	2.52266	0.0333595	0.14206	0.510893	0.00116858	0.0600877	1.04653	0.798862	0.945448
WDTC1	61.5907	75.5011	58.615	81.2514	83.3162	81.5387	48.1914	53.1701	76.6962	71.4044	1.78952	1.87795	1.76801	1.90983	1.92073	1.91136	1.68297	1.72567	1.88477	1.85372	1.25753	0.0391269	0.0863924	1.46111	0.0246711	0.129349	0.776888	0.102684	0.264595	0.902662	0.036424	0.53455
MLLT3	27.5444	46.5348	31.1768	88.8086	79.1837	78.954	42.3688	39.9731	70.5187	82.5198	1.44003	1.66778	1.49383	1.94846	1.89864	1.89737	1.62705	1.60177	1.8483	1.91656	2.34615	0.00575337	0.0237352	1.85857	0.0179415	0.121857	1.17345	0.433305	0.618198	0.929586	0.40425	0.821656
HMGCR	279.038	200.735	309.738	216.988	235.237	232.433	104.658	118.518	135.396	107.62	2.44566	2.30262	2.49099	2.33644	2.37151	2.3663	2.01977	2.07378	2.13161	2.03189	0.867192	0.395143	0.495589	1.0889	0.600245	0.695352	0.424014	0.0170129	0.112148	0.532418	0.00610498	0.346393
ROCK1	1728.69	1956.89	1638.65	1428.19	1507.28	1457.8	2065.19	1980.41	1479.16	1436.47	3.23772	3.29157	3.21449	3.15479	3.17819	3.1637	3.31496	3.29676	3.17002	3.1573	0.825147	0.0258913	0.0649054	0.720692	0.00604209	0.094779	1.13977	0.151284	0.330985	0.995487	0.8612	0.960662
TDRKH	73.5716	71.4367	74.7014	139.428	149.16	133.227	76.9941	80.6764	125.073	125.664	1.86671	1.85392	1.87333	2.14435	2.17365	2.12459	1.88646	1.90675	2.09716	2.09921	1.91987	5.09853e-05	0.00234469	1.59026	0.00254849	0.0866504	1.07645	0.0563536	0.189975	0.891636	0.0750708	0.60451
FGFR2	222.046	193.786	226.69	218.452	226.808	236.245	156.759	157.425	166.103	157.282	2.34644	2.28732	2.35543	2.33936	2.35566	2.37336	2.19523	2.19707	2.22038	2.19668	1.06067	0.324457	0.424169	1.02929	0.407098	0.531086	0.733478	0.0168058	0.11172	0.711774	0.00243317	0.285702
HMGA2	700.362	678.824	1911.78	2438.92	1987.03	1847.69	478.694	525.814	2002.86	1930	2.84532	2.83176	3.28144	3.3872	3.2982	3.26663	2.68006	2.72083	3.30165	3.28556	1.90632	0.0949248	0.164263	3.91521	0.00136256	0.0838996	0.457848	0.232057	0.422336	0.94033	0.648158	0.898367
KLHL5	82.5333	105.148	85.8418	37.0783	37.7615	33.3454	77.6205	71.7799	33.4148	38.9571	1.91663	2.0218	1.9337	1.56912	1.57705	1.52304	1.88998	1.856	1.52394	1.59059	0.395525	0.000397727	0.00524843	0.484416	0.013746	0.113581	0.819311	0.150523	0.330003	1.00344	0.980826	0.993022
PGRMC1	673.799	456.117	478.926	756.943	665.053	792.926	276.519	243.404	686.898	688.094	2.82853	2.65908	2.68027	2.87906	2.82286	2.89923	2.44172	2.38633	2.83689	2.83765	1.37672	0.0674666	0.12812	2.64461	0.00425635	0.0866504	0.484749	0.0232084	0.125617	0.931179	0.38712	0.814158
C14orf159	566.943	481.784	573.615	197.76	228.575	199.672	572.311	506.319	210.203	192.759	2.75354	2.68285	2.75862	2.29614	2.35903	2.30032	2.75763	2.70442	2.32264	2.28501	0.385866	0.000202048	0.00390384	0.373587	0.00576704	0.0933033	0.99729	0.98733	0.992875	0.965553	0.655562	0.900844
PHB	3574.48	2585.3	3516.44	2159.39	2221.9	2105.42	1107.41	1246.97	1970.9	1985.8	3.55321	3.41251	3.5461	3.33433	3.34672	3.32334	3.04431	3.09586	3.29466	3.29794	0.670376	0.0216456	0.0572927	1.68057	0.0127837	0.113278	0.364974	0.00602587	0.0806876	0.914955	0.0221363	0.473082
CAPN2	460.365	685.222	466.041	755.285	798.329	826.992	518.372	514.141	796.268	862.933	2.6631	2.83583	2.66842	2.87811	2.90218	2.9175	2.71464	2.71108	2.90106	2.93598	1.47714	0.0378058	0.0843042	1.60695	0.00720323	0.0975454	0.960997	0.904084	0.948587	1.04545	0.40064	0.821571
OXSR1	416.04	507.874	377.278	726.74	776.133	763.892	528.252	542.654	755.251	881.456	2.61914	2.70576	2.57666	2.86138	2.88994	2.88303	2.72284	2.73452	2.87809	2.9452	1.74207	0.00329905	0.0171376	1.52834	0.0329497	0.141533	1.23453	0.149724	0.328976	1.08307	0.307888	0.778631
TMEM230	150.667	136.987	127.466	252.103	247.891	236.182	78.4145	96.8848	215.999	274.444	2.17802	2.13668	2.10539	2.40158	2.39426	2.37325	1.8944	1.98626	2.33445	2.43845	1.77341	0.000387117	0.00517741	2.79775	0.0233421	0.128391	0.633429	0.0196504	0.118677	0.999305	0.94091	0.983657
ERAP1	819.817	545.39	849.087	288.729	320.576	254.271	893.328	845.891	276.56	274.942	2.91372	2.73671	2.92895	2.46049	2.50593	2.4053	2.95101	2.92731	2.44179	2.43924	0.390001	0.00412589	0.0194987	0.317098	0.000570617	0.0782091	1.17818	0.395	0.585173	0.957939	0.68641	0.910205
SUV39H1	110.66	85.9312	112.592	80.7473	77.0778	82.0808	31.0524	36.9059	65.6011	64.9943	2.04399	1.93415	2.05151	1.90713	1.88693	1.91424	1.4921	1.5671	1.81691	1.81288	0.775934	0.0508123	0.104331	1.9217	0.0168895	0.120689	0.329699	0.00339808	0.0718592	0.816541	0.00374552	0.301776
EXOSC9	1435.08	1109.84	1363.58	1209.91	1251.79	1165.05	1745.57	1701.26	1111.78	1190.75	3.15688	3.04526	3.13468	3.08275	3.09753	3.06634	3.24194	3.23077	3.04602	3.07582	0.927914	0.442188	0.542187	0.668014	0.00812701	0.101604	1.32282	0.0675727	0.211103	0.952311	0.27734	0.765477
SFRP1	78.1502	114.655	86.6746	159.687	133.428	149.486	61.8216	57.7579	119.089	116.416	1.89293	2.05939	1.93789	2.20327	2.12525	2.1746	1.79114	1.76161	2.07587	2.06601	1.58366	0.0201987	0.0547397	1.96944	0.00278068	0.0866504	0.641797	0.0639474	0.203968	0.79814	0.0469848	0.569345
RGS20	23.1245	25.7476	22.9041	31.1674	29.3374	31.758	15.2122	13.1561	28.9846	36.6411	1.36407	1.41074	1.35991	1.4937	1.46742	1.50185	1.18219	1.11913	1.46217	1.56397	1.28542	0.00479467	0.021402	2.31335	0.0262277	0.131844	0.592849	0.00548797	0.0803156	1.06694	0.572578	0.880131
RAPGEF2	39.2264	58.6344	33.1294	68.7629	66.3861	66.4206	40.0704	43.9844	72.9564	71.8114	1.59358	1.76815	1.52021	1.83735	1.82208	1.8223	1.60282	1.6433	1.86306	1.85619	1.53881	0.0534018	0.108569	1.7223	0.00744506	0.0981006	0.962532	0.967484	0.982871	1.0773	0.0190946	0.456649
GTF2H4	1145.22	804.26	1111.39	681.182	723.421	699.437	930.465	948.244	697.527	756.818	3.05889	2.9054	3.04587	2.83326	2.85939	2.84475	2.9687	2.97692	2.84356	2.87899	0.687399	0.0338688	0.0780329	0.774119	0.0255704	0.13048	0.920674	0.663165	0.797938	1.03682	0.415491	0.826118
TAX1BP1	494.545	468.11	468.1	438.098	450.286	443.905	623.96	586.965	486.059	549.141	2.69421	2.67035	2.67034	2.64157	2.65349	2.64729	2.79516	2.76861	2.68669	2.73968	0.931179	0.0235997	0.060768	0.854884	0.146325	0.276747	1.26953	0.00538194	0.0800733	1.16551	0.0475871	0.571535
FBLN1	244.791	267.705	294.01	300.147	346.794	315.258	140.738	152.998	222.616	267.567	2.3888	2.42766	2.46836	2.47733	2.54007	2.49867	2.14841	2.18469	2.34756	2.42743	1.19305	0.0589113	0.116141	1.66879	0.0372258	0.147385	0.546312	0.00403205	0.0743878	0.764161	0.0535597	0.588202
CAPN1	514.747	685.438	475.65	317.991	330.835	316.603	569.915	648.548	326.653	337.144	2.71159	2.83597	2.67729	2.50241	2.51961	2.50052	2.75581	2.81194	2.51409	2.52782	0.576088	0.008533	0.0304745	0.544782	0.0118617	0.111876	1.09062	0.565607	0.727854	1.03135	0.246728	0.752134
AFG3L2	2124.46	1655.47	2131.99	1537.86	1545.21	1572.09	892.914	992.709	1440.63	1479.77	3.32725	3.21892	3.32879	3.18692	3.18899	3.19648	2.95081	2.99682	3.15855	3.17019	0.787419	0.0506173	0.10401	1.54877	0.0151573	0.116253	0.478429	0.00787015	0.0865221	0.94102	0.0192252	0.456924
SEC24D	267.221	270.745	245.055	159.072	178.818	151.615	447.623	528.745	330.311	390.919	2.42687	2.43256	2.38926	2.20159	2.25241	2.18074	2.65091	2.72325	2.51892	2.59209	0.625149	0.0012596	0.00957416	0.738687	0.124865	0.25107	1.87039	0.00351236	0.0722879	2.21008	0.00300666	0.287815
GFM1	1344.92	1023.07	1391.75	782.337	806.306	772.397	1350.93	1225.68	719.734	729.386	3.1287	3.00991	3.14356	2.89339	2.9065	2.88784	3.13063	3.08838	2.85717	2.86296	0.62798	0.00969427	0.0331523	0.562413	0.0072296	0.0977331	1.02797	0.80334	0.888959	0.920645	0.0171555	0.451704
SEC23IP	1037.37	1572.95	1053.95	1141.65	1149.58	1144.16	1194.3	1202.61	1295.32	1226.04	3.01593	3.19671	3.02282	3.05753	3.06054	3.05849	3.07711	3.08012	3.11238	3.0885	0.937537	0.756583	0.815381	1.05192	0.211378	0.343306	0.981195	0.998753	0.999373	1.10091	0.0189069	0.456649
MFGE8	272.854	265.103	307.418	637.359	576.219	579.009	152.074	194.456	513.479	426.379	2.43593	2.42341	2.48773	2.80438	2.76059	2.76269	2.18205	2.28882	2.71052	2.6298	2.12046	0.000177004	0.00376034	2.7122	0.0228899	0.127481	0.614869	0.0202016	0.119526	0.786454	0.0577864	0.592834
PPP2R3A	96.7253	139.843	86.0708	45.2678	40.1705	43.8234	78.8399	76.2075	32.3129	44.7888	1.98554	2.14564	1.93486	1.65579	1.60391	1.64171	1.89675	1.882	1.50938	1.65117	0.400639	0.00403445	0.0193242	0.497278	0.04928	0.162939	0.72084	0.204973	0.392584	0.894716	0.413332	0.824833
RASSF2	324.705	418.276	317.487	525.121	510.259	489.851	325.549	344.927	492.227	519.672	2.51149	2.62146	2.50173	2.72026	2.70779	2.69006	2.51262	2.53773	2.69217	2.71573	1.43826	0.0149444	0.0447644	1.50922	0.00914844	0.105326	0.948368	0.721904	0.835446	0.99516	0.893176	0.968761
NOVA2	836.259	799.529	912.819	1038.74	1168.58	984.941	423.154	457.794	1114.16	1109.64	2.92234	2.90283	2.96038	3.01651	3.06766	2.99341	2.6265	2.66067	3.04695	3.04518	1.25255	0.024558	0.062457	2.52433	0.00180204	0.0838996	0.518488	0.00149419	0.0627017	1.04493	0.527157	0.870038
EIF3B	3147.33	2221.35	2884.05	2822.48	3032.81	2802.89	4366.67	4525.62	2957.31	3038.46	3.49794	3.34662	3.46	3.45063	3.48185	3.44761	3.64015	3.65568	3.4709	3.48265	1.04913	0.618868	0.700607	0.674266	0.00322222	0.0866504	1.61625	0.036426	0.152698	1.03875	0.339862	0.791178
EXOSC4	204.298	218.13	232.619	219.698	199.722	209.595	334.867	325.746	212.743	158.386	2.31026	2.33872	2.36665	2.34183	2.30043	2.32138	2.52487	2.51288	2.32786	2.19972	0.960259	0.439136	0.539265	0.561795	0.0581414	0.175474	1.51275	0.00354594	0.0722879	0.885024	0.33554	0.787487
ACTN4	5764.79	4364.28	5959.87	2922.92	3132.31	3065.86	8685.74	7144.35	3337.45	2879.62	3.76078	3.63991	3.77524	3.46582	3.49586	3.48655	3.93881	3.85396	3.52341	3.45934	0.566917	0.00520229	0.0223964	0.392738	0.0167965	0.120689	1.47587	0.0748976	0.225336	1.02242	0.765985	0.935528
PJA1	10.06	15.649	17.135	24.689	22.429	22.003	10.2442	8.83468	14.8227	23.4814	1.0026	1.19449	1.23388	1.3925	1.35081	1.34248	1.01048	0.946191	1.17093	1.37072	1.61332	0.0404932	0.0885341	2.00767	0.108229	0.231787	0.667966	0.181161	0.365818	0.83124	0.322441	0.782522
MED24	709.22	689.155	706.29	544.473	577.464	552.29	784.466	757.572	568.652	511.335	2.85078	2.83832	2.84898	2.73598	2.76152	2.74217	2.89457	2.87942	2.75485	2.70871	0.795484	0.000322384	0.00479775	0.700363	0.0236088	0.128437	1.09901	0.0123069	0.0989139	0.967599	0.510717	0.864283
PHF8	400.042	471.302	460.322	552.16	541.64	531.46	424.169	405.958	516.084	561.195	2.60211	2.6733	2.66306	2.74206	2.73371	2.72547	2.62754	2.60848	2.71272	2.74911	1.22047	0.0182533	0.0510119	1.29773	0.0315395	0.139097	0.935062	0.411196	0.597908	0.994252	0.861466	0.960662
TIMMDC1	563.892	430.508	630.424	352.567	332.079	340.456	189.057	209.279	331.903	322.906	2.7512	2.63398	2.79963	2.54724	2.52124	2.53206	2.27659	2.32073	2.52101	2.50908	0.6309	0.0173241	0.0492869	1.64386	0.0109767	0.10959	0.367735	0.00723218	0.0840464	0.958162	0.182848	0.715094
C18orf32	354.289	222.581	382.896	299.667	317.074	278.729	155.661	162.874	265.809	244.932	2.54936	2.34749	2.58308	2.47664	2.50116	2.44518	2.19218	2.21185	2.42457	2.38905	0.933009	0.813451	0.86034	1.60341	0.00968671	0.107085	0.497832	0.055064	0.187828	0.855541	0.0720793	0.603688
NDUFS4	132.539	88.5934	123.854	80.0653	88.8084	83.8185	49.4279	46.2228	72.3331	80.1943	2.12234	1.9474	2.09291	1.90344	1.94845	1.92334	1.69397	1.66486	1.85934	1.90414	0.73247	0.0809979	0.145898	1.59463	0.0169947	0.12096	0.415889	0.0130781	0.101524	0.905414	0.164831	0.70026
TRMT10C	1789.32	1389	1883.84	1448.88	1537.14	1513.06	1130.71	1134.69	1376.95	1392.24	3.25269	3.1427	3.27504	3.16103	3.18671	3.17986	3.05335	3.05488	3.13892	3.14371	0.888767	0.316399	0.415184	1.22238	0.000831717	0.0807367	0.671275	0.0490559	0.176843	0.923252	0.041514	0.549535
GKAP1	36.2648	31.9455	31.4527	113.38	103.627	125.283	42.7741	46.2712	108.144	126.984	1.55949	1.50441	1.49766	2.05454	2.01547	2.09789	1.63118	1.66531	2.034	2.10375	3.43447	6.44463e-05	0.00256947	2.64054	0.00841219	0.102892	1.3402	0.0203251	0.119526	1.03039	0.769465	0.937131
PCDH8	124.135	102.443	116.063	190.791	220.67	196.33	98.6817	93.5508	241.328	252.268	2.09389	2.01048	2.06469	2.28056	2.34374	2.29299	1.99424	1.97105	2.38261	2.40186	1.77384	0.00132067	0.00978897	2.5677	0.00135103	0.0838996	0.841548	0.109577	0.275393	1.21817	0.044693	0.560017
PCDHGB6	223.824	232.474	233.436	191.283	227.399	186.918	74.4397	76.1343	130.357	126.966	2.34991	2.36637	2.36817	2.28168	2.35679	2.27165	1.8718	1.88158	2.11513	2.10369	0.87802	0.102006	0.17342	1.70895	0.00104436	0.0838996	0.327461	1.12166e-05	0.0225931	0.637359	0.0115311	0.410492
TRRAP	1597.8	1018.44	1629.03	1509.93	1505.13	1468.29	1719.7	1734.28	1391.45	1473.3	3.20352	3.00794	3.21193	3.17896	3.17757	3.16681	3.23545	3.23912	3.14347	3.16829	1.05608	0.643882	0.720618	0.829405	0.0229391	0.127481	1.22041	0.345198	0.538712	0.958463	0.174999	0.705097
USP30	11.7783	12.9914	13.6892	10.2625	11.4361	11.2342	4.92763	5.52542	10.5916	9.82706	1.07108	1.11366	1.13638	1.01125	1.05828	1.05054	0.692638	0.742365	1.02496	0.992424	0.856312	0.0494623	0.10242	1.95337	0.0102524	0.107449	0.407697	0.00107472	0.0600877	0.930015	0.255784	0.757221
RAB32	221.423	212.422	205.554	18.1275	23.6662	17.3646	127.189	170.012	21.8429	15.8929	2.34522	2.3272	2.31293	1.25834	1.37413	1.23966	2.10445	2.23048	1.33931	1.2012	0.0925217	1.76193e-05	0.00165841	0.126971	0.0106828	0.108954	0.69722	0.0450625	0.170135	0.956818	0.802289	0.946968
ACTN1	2282.33	1549.49	2308.21	755.783	889.041	755.448	3056.09	2505.3	813.872	818.194	3.35838	3.19019	3.36328	2.8784	2.94892	2.8782	3.48517	3.39886	2.91056	2.91286	0.390922	0.00284037	0.0155785	0.293464	0.00656129	0.094779	1.35864	0.183587	0.367995	1.01993	0.766883	0.935895
MMRN1	271.186	273.947	255.669	44.5681	48.4287	53.9144	160.419	198.283	40.3474	49.5675	2.43327	2.43767	2.40768	1.64902	1.6851	1.7317	2.20526	2.29729	1.60582	1.6952	0.183455	8.76362e-06	0.00119533	0.250667	0.0112091	0.110812	0.671893	0.017099	0.112371	0.918054	0.463209	0.84137
CHAF1B	893.383	735.745	890.603	559.07	518.31	530.56	1124.95	989.95	518.537	469.478	2.95104	2.86673	2.94968	2.74747	2.71459	2.72473	3.05113	2.99561	2.71478	2.67162	0.63814	0.00280056	0.0154021	0.467169	0.0111522	0.110399	1.259	0.0933226	0.24993	0.92169	0.178164	0.708666
NANS	201.173	195.235	185.721	87.3911	94.2356	82.8402	291.29	378.853	128.081	121.008	2.30357	2.29056	2.26886	1.94147	1.97422	1.91824	2.46433	2.57847	2.10748	2.08281	0.45431	5.68978e-05	0.00247797	0.371695	0.0182531	0.122198	1.72679	0.0134422	0.102367	1.41278	0.00715503	0.3595
RAF1	91.6928	155.887	117.484	167.389	170.913	161.839	91.2405	101.631	180.768	153.015	1.96234	2.19281	2.06998	2.22373	2.23278	2.20908	1.96019	2.00703	2.25712	2.18473	1.37001	0.0933369	0.162107	1.7306	0.0314491	0.139097	0.792484	0.373812	0.56573	1.00107	0.975841	0.992595
PLP1	5.63071	6.09715	5.73371	28.2636	23.4927	31.267	7.39678	6.92693	23.7754	22.9695	0.750563	0.785127	0.758436	1.45123	1.37093	1.49509	0.869043	0.840541	1.37613	1.36115	4.75463	5.81614e-05	0.00248629	3.26346	0.000980084	0.0838996	1.23045	0.0135041	0.102415	0.84455	0.232864	0.745912
FAM76A	384.407	336.75	341.349	283.507	277.182	265.166	425.318	401.124	273.301	247.517	2.58479	2.52731	2.5332	2.45256	2.44277	2.42352	2.62871	2.60328	2.43664	2.39361	0.777271	0.00569455	0.0235529	0.630193	0.0151331	0.116253	1.16674	0.0763839	0.227178	0.945961	0.297132	0.773462
NOTCH1	486.748	456.101	611.005	703.944	597.011	667.739	230.089	190.743	415.108	482.482	2.6873	2.65906	2.78604	2.84754	2.77598	2.82461	2.3619	2.28045	2.61816	2.68348	1.26697	0.0745589	0.137938	2.13289	0.0241716	0.128824	0.406247	0.00680982	0.0826306	0.683898	0.0202099	0.462294
SPTBN2	2378.05	1969.3	2375.64	3676.98	3491.14	3657.32	2737.36	2657.02	3413.38	3359.64	3.37622	3.29431	3.37578	3.56549	3.54297	3.56316	3.43733	3.42439	3.53318	3.52629	1.61021	0.00177553	0.0116139	1.25557	0.00544969	0.0903504	1.20357	0.103691	0.266233	0.938487	0.0642451	0.597005
BTBD17	14.9437	10.6664	16.976	50.3965	52.2238	46.9709	6.09501	9.15121	34.29	40.0469	1.17446	1.02802	1.22984	1.7024	1.71787	1.67183	0.784974	0.961479	1.53517	1.60257	3.51268	0.000856106	0.00773279	4.87576	0.0179466	0.121857	0.537014	0.0763196	0.227155	0.7454	0.0246281	0.483972
EZR	2198.54	2159.55	1980.43	1686.42	1862.78	1726.9	2804.76	2806.09	1888.91	2023.95	3.34213	3.33436	3.29676	3.22697	3.27016	3.23727	3.4479	3.4481	3.27621	3.3062	0.832387	0.0141217	0.0431142	0.697374	0.0090221	0.105137	1.3278	0.00641594	0.0822608	1.11243	0.105143	0.647523
REXO4	776.648	779.239	826.792	478.754	468.676	450.834	775.649	713.073	420.275	451.848	2.89022	2.89167	2.9174	2.68011	2.67087	2.65402	2.88967	2.85313	2.62353	2.65499	0.586845	3.81847e-05	0.00213871	0.58582	0.0106113	0.108783	0.937215	0.208406	0.396487	0.935578	0.154009	0.698023
POU2F1	108.285	92.6408	112.547	191.491	219.671	197.325	82.3192	69.8966	191.718	200.614	2.03457	1.9668	2.05133	2.28215	2.34177	2.29518	1.9155	1.84446	2.28266	2.30236	1.94112	0.000790404	0.00742033	2.57747	0.00789027	0.100271	0.728368	0.0481947	0.175769	0.96715	0.611112	0.888459
CAMK4	137.835	164.864	120.618	404.516	396.338	416.835	128.925	161.362	440.316	460.014	2.13936	2.21713	2.08141	2.60694	2.59807	2.61996	2.11034	2.2078	2.64376	2.66277	2.87654	0.000314615	0.00477374	3.10152	0.00994308	0.107449	1.02862	0.847164	0.915205	1.10906	0.0255051	0.490197
ILF2	1875.56	1204.2	1802.66	1321.22	1468.75	1320.72	2392.63	2364.99	1284.84	1511.81	3.27313	3.0807	3.25591	3.12098	3.16695	3.12081	3.37888	3.37383	3.10885	3.1795	0.841937	0.349943	0.45047	0.587825	0.0224835	0.127122	1.46166	0.117293	0.286112	1.0205	0.825378	0.95067
ECD	384.764	510.668	373.296	279.441	293.664	293.033	378.877	390.706	295.52	272.416	2.58519	2.70814	2.57205	2.44629	2.46785	2.46692	2.5785	2.59185	2.47059	2.43523	0.682682	0.0212587	0.0565286	0.737979	0.0198056	0.124765	0.909868	0.560914	0.724476	0.983566	0.673563	0.906902
INA	984.184	1051.67	973.502	2424.05	2593.11	2173.08	726.708	861.717	2009.93	2224.69	2.99308	3.02188	2.98834	3.38454	3.41382	3.33708	2.86136	2.93536	3.30318	3.34727	2.3893	0.000106949	0.0031142	2.66592	0.0100282	0.107449	0.791743	0.044248	0.168561	0.88341	0.207209	0.730306
NIT2	179.592	168.628	175.498	450.817	514.35	465.549	230.648	247.284	510.352	559.403	2.25429	2.22693	2.24427	2.654	2.71126	2.66797	2.36295	2.3932	2.70787	2.74772	2.73184	2.13798e-05	0.00175773	2.2383	0.00507781	0.0891326	1.36886	0.00297588	0.0704931	1.12156	0.158104	0.699534
SRSF6	673.874	605.71	678.695	714.811	695.264	693.376	559.529	535.534	574.22	664.869	2.82858	2.78226	2.83167	2.85419	2.84215	2.84097	2.74782	2.72879	2.75908	2.82274	1.07413	0.128488	0.206385	1.13152	0.254174	0.385592	0.838795	0.0401173	0.160092	0.883612	0.109555	0.653889
ACTR3B	94.4962	47.4701	84.1556	83.4219	87.7858	81.7175	118.22	121.553	89.7542	102.403	1.97541	1.67642	1.92508	1.92128	1.94342	1.91232	2.07269	2.08477	1.95305	2.01031	1.11853	0.51241	0.60722	0.801413	0.0801269	0.200647	1.59056	0.16297	0.344452	1.13961	0.105876	0.64918
MAN2B1	1579.78	1000.98	1342.76	647.78	743.919	703.502	1884.89	1619.44	660.568	611.005	3.1986	3.00043	3.128	2.81143	2.87153	2.84727	3.27529	3.20936	2.81992	2.78604	0.534011	0.0118219	0.0380083	0.362858	0.00703934	0.0965804	1.33974	0.189219	0.374672	0.910347	0.215541	0.733625
PRR14	30.8668	62.5349	39.2913	62.7351	63.6421	61.8404	35.5399	30.8678	48.1271	60.53	1.48949	1.79612	1.5943	1.79751	1.80374	1.79127	1.55072	1.48951	1.68239	1.78197	1.41844	0.130622	0.20898	1.63621	0.0682654	0.188265	0.750692	0.434528	0.619388	0.865943	0.179023	0.709835
FLAD1	238.808	204.302	255.404	345.407	354.449	336.138	249.833	260.714	348.012	323.702	2.37805	2.31027	2.40723	2.53833	2.54955	2.52652	2.39765	2.41616	2.54159	2.51015	1.48314	0.00421418	0.0197635	1.31568	0.0227278	0.127481	1.09636	0.349305	0.542306	0.972565	0.460583	0.839883
NOTCH3	473.223	564.257	490.113	424.91	448.524	437.719	233.475	201.253	347.702	360.984	2.67507	2.75148	2.6903	2.6283	2.65179	2.6412	2.36824	2.30374	2.54121	2.55749	0.858313	0.0551893	0.111013	1.63018	0.0234509	0.128391	0.426875	0.00240808	0.0698191	0.810759	0.00337115	0.288307
ZADH2	20.2024	14.3065	28.8056	151.941	156.597	135.173	19.4788	28.5764	142.214	161.914	1.3054	1.15553	1.45948	2.18167	2.19478	2.13089	1.28956	1.45601	2.15294	2.20928	7.00805	0.0006597	0.0067196	6.32872	0.0116093	0.110971	1.13849	0.644652	0.785535	1.02813	0.738551	0.929331
HSPB1	364.695	460.015	378.583	38.6696	53.4187	38.618	260.543	230.587	30.5117	34.2389	2.56193	2.66277	2.57816	1.58737	1.72769	1.58679	2.41588	2.36283	1.48447	1.53452	0.108624	6.76015e-05	0.00256993	0.13184	0.00171328	0.0838996	0.612232	0.018133	0.115361	0.743085	0.144076	0.684041
FABP7	183.048	167.602	164.014	1015.52	1339.21	1096.43	269.373	306.013	1217.6	1359.33	2.26256	2.22428	2.21488	3.00669	3.12685	3.03998	2.43035	2.48574	3.0855	3.13332	6.70566	2.86989e-05	0.0020392	4.47861	0.00314012	0.0866504	1.67698	0.00404296	0.0743878	1.12003	0.374496	0.808748
MDM2	53.8245	72.9096	67.2372	115.924	121.09	116.641	50.74	59.8809	106.23	119.261	1.73098	1.86278	1.82761	2.06417	2.08311	2.06685	1.70535	1.77729	2.02625	2.0765	1.82323	0.00268191	0.0149768	2.03841	0.0194428	0.124228	0.855443	0.335488	0.528038	0.956402	0.39553	0.818174
ZNF384	294.584	365.548	351.199	332.276	297.322	347.217	160.801	160.235	301.816	271.241	2.46921	2.56294	2.54555	2.5215	2.47323	2.5406	2.20629	2.20476	2.47974	2.43336	0.965871	0.707768	0.774374	1.78502	0.00843808	0.102892	0.476159	0.00328377	0.0710164	0.879988	0.174091	0.704847
DPYSL3	1297.49	1803.94	1241.4	3356.56	3453.12	3241.59	1964.03	2150.92	3435.85	3195.78	3.1131	3.25622	3.09391	3.52589	3.53821	3.51076	3.29315	3.33262	3.53603	3.50458	2.31445	0.00202346	0.0125601	1.61159	0.0144848	0.115661	1.42129	0.10122	0.262747	0.98967	0.784761	0.942158
SYNE3	69.6665	55.778	70.5228	8.66564	12.0572	8.09417	76.216	64.9392	9.16661	9.48906	1.84302	1.74646	1.84833	0.937801	1.08125	0.908172	1.88205	1.81251	0.962209	0.977223	0.14705	0.000184088	0.00378366	0.132164	0.00163895	0.0838996	1.08045	0.537788	0.707271	0.971076	0.936135	0.981761
KCNK10	105.416	92.05	98.3488	121.672	121.62	114.778	37.2804	46.851	88.3927	92.1955	2.02291	1.96402	1.99277	2.08519	2.085	2.05986	1.57148	1.67072	1.94642	1.96471	1.21045	0.0116939	0.0377625	2.1465	0.0220085	0.126676	0.426608	0.00324671	0.0710164	0.756507	0.00251535	0.285702
WFS1	1338.4	1102.53	1336.39	52.1654	82.3559	43.4679	1087.83	1355.44	50.5632	47.2881	3.12659	3.04239	3.12593	1.71738	1.91569	1.63817	3.03656	3.13208	1.70383	1.67475	0.0471205	0.000103984	0.00309184	0.0400493	0.00127828	0.0838996	0.970239	0.800593	0.887015	0.82464	0.571738	0.880131
PDZRN3	333.34	440.077	360.997	137.68	156.568	136.816	314.698	291.797	132.937	108.208	2.52289	2.64353	2.5575	2.13887	2.1947	2.13614	2.49789	2.46508	2.12365	2.03426	0.379988	0.00050291	0.00582841	0.397604	0.0137019	0.11346	0.801949	0.146964	0.325657	0.839127	0.157727	0.699532
SUPT16H	3697.76	3989.09	3449.99	5002.11	4697.79	4623.77	1935.88	2286.51	4490.97	4790.06	3.56794	3.60087	3.53782	3.69915	3.67189	3.665	3.28688	3.35917	3.65234	3.68034	1.28615	0.00637095	0.0252861	2.19805	0.0125101	0.112889	0.568706	0.00630067	0.0818782	0.971926	0.521155	0.867729
KMT2B	221.017	218.181	239.529	211.518	198.259	197.319	315.134	298.462	175.167	158.345	2.34443	2.33882	2.37936	2.32535	2.29723	2.29517	2.4985	2.47489	2.24345	2.1996	0.894463	0.0391585	0.0864148	0.543537	0.00870255	0.10434	1.35606	0.00568322	0.08066	0.824034	0.0263569	0.491571
EXT2	517.21	469.774	528.471	229.642	213.708	220.266	154.769	159.374	144.672	155.906	2.71367	2.67189	2.72302	2.36105	2.32982	2.34295	2.18968	2.20242	2.16038	2.19286	0.437899	3.87719e-05	0.00213871	0.956819	0.381286	0.50752	0.310939	0.000152409	0.0528581	0.679409	0.00213874	0.285702
FAH	344.09	324.826	294.394	235.521	257.725	229.718	492.552	561.26	261.372	249.972	2.53667	2.51165	2.46893	2.37203	2.41116	2.3612	2.69245	2.74916	2.41726	2.39789	0.7505	0.00756466	0.02823	0.485233	0.00902718	0.105137	1.64092	0.00743213	0.0848168	1.06093	0.299645	0.773917
XPC	1266.51	1261.69	1349.04	1435.1	1268.41	1445.53	679.61	715.463	1253.19	1376.75	3.10261	3.10095	3.13002	3.15688	3.10326	3.16003	2.83226	2.85459	3.09802	3.13886	1.0701	0.235561	0.332094	1.88516	0.00708456	0.0967463	0.539716	0.000364073	0.0600877	0.950801	0.499559	0.859848
LDLRAP1	52.1655	38.1505	45.1058	12.6244	9.862	11.4646	43.1621	37.1972	9.59469	8.45624	1.71738	1.5815	1.65423	1.10121	0.993965	1.05936	1.6351	1.57051	0.982031	0.927177	0.250706	0.000280566	0.00454593	0.224628	0.00424558	0.0866504	0.8901	0.453207	0.635926	0.797514	0.121275	0.666704
PLS3	1170.77	1239.42	1138.58	518.426	584.941	544.862	1555.49	1298.68	625.759	654.046	3.06847	3.09322	3.05636	2.71469	2.76711	2.73629	3.19187	3.1135	2.79641	2.81561	0.464451	5.79918e-05	0.00248629	0.448398	0.0132722	0.113278	1.20641	0.0900593	0.246131	1.16471	0.0497653	0.576862
N6AMT1	104.341	115.895	88.9657	214.106	245.952	235.828	103.287	114.022	205.227	228.004	2.01845	2.06406	1.94922	2.33063	2.39085	2.3726	2.01405	2.05699	2.31223	2.35794	2.25059	0.000726694	0.00709125	1.99362	0.0107803	0.109004	1.05421	0.62525	0.770281	0.93384	0.377242	0.809058
ATAT1	277.65	320.1	288.004	874.238	786.535	822.221	268.312	330.471	889.317	738.063	2.4435	2.50529	2.4594	2.94163	2.89572	2.91499	2.42864	2.51913	2.94906	2.86809	2.80325	3.96152e-05	0.00214391	2.71781	0.0189546	0.123458	1.01402	0.920324	0.958761	0.983116	0.81488	0.948498
NRK	24.5025	19.1585	30.0845	75.0561	82.521	70.6705	9.01738	13.6187	54.5023	49.0006	1.38921	1.28236	1.47834	1.87539	1.91656	1.84924	0.95508	1.13414	1.73641	1.6902	3.09507	0.00115467	0.00911179	4.57247	0.0185873	0.122276	0.460423	0.0418119	0.163863	0.680201	0.0120748	0.410492
JMY	6.24307	12.4725	6.44826	16.831	19.3158	18.0313	6.14743	7.35524	16.2215	20.3229	0.795398	1.09595	0.809443	1.22611	1.28591	1.25603	0.788694	0.866597	1.21009	1.30799	2.15301	0.0232172	0.0601887	2.70646	0.0203859	0.125378	0.804886	0.614673	0.763612	1.01179	0.948099	0.985363
TENM2	522.717	402.465	605.306	704.219	640.122	732.224	280.088	319.92	708.818	577.757	2.71827	2.60473	2.78197	2.84771	2.80626	2.86464	2.44729	2.50504	2.85053	2.76175	1.3568	0.0651811	0.125084	2.14426	0.0248037	0.129349	0.588056	0.049042	0.176843	0.929353	0.464524	0.84138
KCTD12	176.28	172.273	130.428	99.7083	99.7569	89.0465	172.336	169.288	91.1773	110.16	2.2462	2.23622	2.11537	1.99873	1.99894	1.94962	2.23638	2.22863	1.95989	2.04202	0.602345	0.00862102	0.0306936	0.589353	0.0303038	0.13776	1.06985	0.584111	0.742709	1.04677	0.652917	0.899922
PTGFRN	169.827	143.327	171.077	168.831	170.778	145.163	66.4329	71.4166	140.73	167.419	2.23001	2.15633	2.23319	2.22745	2.23243	2.16186	1.82238	1.8538	2.14839	2.2238	1.00112	0.983665	0.988607	2.2354	0.0135004	0.113305	0.427016	0.00174983	0.0646735	0.953486	0.63875	0.896514
GSTO1	1174.68	1029.76	951.098	497.723	619.734	560.847	1563.93	1766.68	623.241	612.488	3.06992	3.01274	2.97823	2.69699	2.79221	2.74884	3.19422	3.24716	2.79466	2.7871	0.53186	0.00202682	0.0125616	0.371022	0.00384781	0.0866504	1.58322	0.0150584	0.106895	1.10444	0.297185	0.773462
DDX21	7502.27	6763.07	8364.37	3587.1	3558.49	3381.49	8847.86	7381.11	3398.79	3532.33	3.87519	3.83014	3.92243	3.55474	3.55127	3.52911	3.94684	3.86812	3.53132	3.54806	0.465188	0.000286508	0.00458925	0.427083	0.011759	0.11133	1.07573	0.535398	0.706355	0.987613	0.688438	0.910796
WDR74	492.947	483.766	525.455	403.104	411.888	380.994	275.995	281.148	349.596	418.154	2.6928	2.68464	2.72054	2.60542	2.61478	2.58092	2.4409	2.44893	2.54357	2.62134	0.796173	0.0026225	0.0147965	1.37801	0.0721548	0.191549	0.556339	0.000390654	0.0600877	0.962908	0.612223	0.888932
TRAP1	2202.2	1682.67	2257.8	1505.53	1512.98	1502.09	2437.16	2206.88	1444.81	1444.97	3.34286	3.226	3.35369	3.17769	3.17983	3.1767	3.38688	3.34378	3.15981	3.15986	0.735934	0.0339952	0.0782569	0.622256	0.0108218	0.109004	1.13404	0.371578	0.563169	0.958871	0.000611233	0.23451
RPF2	2169.02	2220.81	2341.49	1745.24	1656.74	1642.05	2404.81	2306.46	1674.29	1741.25	3.33626	3.34651	3.36949	3.24186	3.21925	3.21539	3.38108	3.36295	3.22383	3.24086	0.749337	0.000616964	0.00650749	0.724972	0.00783874	0.0998455	1.04985	0.235646	0.426277	1.01572	0.619367	0.890915
KDELC2	329.557	265.737	335.815	83.9503	105.973	81.5237	334.592	311.633	90.7105	72.0014	2.51793	2.42445	2.5261	1.92402	2.0252	1.91128	2.52452	2.49364	1.95766	1.85734	0.291531	0.000384187	0.00517741	0.251788	0.00752443	0.0987367	1.04106	0.68401	0.811406	0.899136	0.496982	0.857611
SQLE	1557.96	1105.54	1635.15	1082.18	1082.4	1032.05	556.708	630.487	904.71	856.58	3.19256	3.04357	3.21356	3.0343	3.03439	3.0137	2.74563	2.79968	2.95651	2.93277	0.743636	0.08577	0.151946	1.48357	0.0282133	0.134516	0.414268	0.013508	0.102415	0.826475	0.00706257	0.3595
SORCS2	11.6988	11.7245	12.288	35.7918	38.0098	36.8573	9.22616	6.45158	36.1087	38.9071	1.06814	1.06909	1.08948	1.55378	1.5799	1.56652	0.965021	0.809666	1.55761	1.59003	3.09871	1.13922e-06	0.000706056	4.78486	0.0130993	0.113278	0.65852	0.0488584	0.176783	1.01685	0.67888	0.908111
CPE	444.565	379.747	385.016	452.589	521.081	438.874	202.559	212.718	286.902	321.644	2.64794	2.57949	2.58548	2.6557	2.71691	2.64234	2.30655	2.3278	2.45773	2.50738	1.16804	0.100942	0.171943	1.4654	0.0256345	0.13048	0.515092	0.00226797	0.0698191	0.646223	0.0123667	0.41516
NT5DC3	886.166	450.418	842.067	390.62	424.036	406.429	915.124	787.724	443.614	421.787	2.94752	2.65362	2.92535	2.59175	2.6274	2.60898	2.96148	2.89637	2.64701	2.62509	0.560478	0.0705156	0.132465	0.508208	0.013476	0.113278	1.17241	0.535612	0.706355	1.06307	0.185812	0.717384
DIP2A	107.334	114.27	111.867	185.03	189.284	178.076	90.6114	103.766	171.646	168.052	2.03074	2.05793	2.0487	2.26724	2.27711	2.25061	1.95718	2.01606	2.23463	2.22544	1.65649	3.90208e-05	0.00213871	1.74762	0.0146514	0.115678	0.874337	0.0924208	0.248958	0.922441	0.0453747	0.565421
MALT1	635.91	897.014	624.245	264.009	270.137	222.918	624.362	617.286	243.648	274.237	2.8034	2.9528	2.79536	2.42162	2.43158	2.34815	2.79544	2.79049	2.38676	2.43813	0.350953	0.00144398	0.0101786	0.417095	0.00456592	0.0869557	0.863387	0.44808	0.631151	1.02611	0.778464	0.940391
SUOX	1126.33	785.676	1075.91	504.755	559.554	517.584	1412.45	1181.19	518.254	483.704	3.05167	2.89524	3.03178	2.70308	2.74784	2.71398	3.14997	3.07232	2.71454	2.68458	0.52943	0.00600007	0.0243662	0.386313	0.0100697	0.107449	1.30206	0.188599	0.374088	0.950088	0.363931	0.802095
EXOSC7	322.291	264.124	286.442	260.363	258.214	267.904	400.504	369.527	259.324	277.992	2.50825	2.42181	2.45704	2.41558	2.41198	2.42798	2.60261	2.56765	2.41384	2.44403	0.901042	0.161355	0.246453	0.697785	0.0211738	0.126147	1.32329	0.0390402	0.158304	1.02479	0.47733	0.848786
SYNE1	333.411	257.809	327.38	191.728	179.868	164.485	508.552	431.382	182.442	204.27	2.52298	2.4113	2.51505	2.28269	2.25495	2.21613	2.70634	2.63486	2.26112	2.3102	0.583585	0.00474624	0.0212329	0.411425	0.0124468	0.112679	1.53484	0.0394362	0.159028	1.08205	0.346812	0.793667
EHD4	588.339	631.726	609.937	138.599	149.849	118.26	480.341	416.833	141.045	134.097	2.76963	2.80053	2.78528	2.14176	2.17565	2.07284	2.68155	2.61996	2.14936	2.12742	0.222245	3.17412e-05	0.00204263	0.306676	0.00404579	0.0866504	0.735388	0.0135766	0.102614	1.01476	0.848449	0.955466
NRF1	50.6106	65.5975	56.2461	82.1526	84.1221	79.5329	31.1833	37.8883	80.3461	86.3478	1.70424	1.81689	1.75009	1.91462	1.92491	1.90055	1.49392	1.57851	1.90496	1.93625	1.42535	0.00951099	0.0327199	2.41335	0.0134831	0.113278	0.600782	0.0247627	0.129976	1.01722	0.657884	0.901907
NUBPL	316.219	282.431	329.849	295.526	295.115	294.911	268.49	261.852	305.88	295.205	2.49999	2.45091	2.51832	2.4706	2.46999	2.46969	2.42893	2.41806	2.48555	2.47012	0.953746	0.384199	0.484503	1.13339	0.0288536	0.13508	0.856773	0.0861914	0.24121	1.01815	0.271367	0.765477
AP4M1	24.8604	38.8553	23.9687	66.626	63.6026	67.5295	30.8122	35.7243	73.5095	60.8281	1.39551	1.58945	1.37964	1.82364	1.80347	1.82949	1.48872	1.55296	1.86634	1.7841	2.25534	0.00584472	0.023977	2.01901	0.0281511	0.134516	1.13823	0.517918	0.692362	1.01895	0.856611	0.958906
THEM6	189.236	171.991	201.573	323.201	303.951	324.827	95.4522	121.584	286.636	276.011	2.277	2.23551	2.30443	2.50947	2.4828	2.51165	1.97979	2.08488	2.45733	2.44093	1.6915	0.000487757	0.00576708	2.59241	0.0158936	0.118974	0.578455	0.0144755	0.105642	0.886543	0.0302936	0.510872
ACO2	3623.29	2777.77	3927.11	2223.15	2118	2196.22	4611.14	3967.38	2229.73	1831.08	3.5591	3.4437	3.59407	3.34697	3.32593	3.34168	3.66381	3.5985	3.34825	3.26271	0.632965	0.013354	0.0413979	0.47337	0.0262313	0.131844	1.24589	0.217368	0.406625	0.931753	0.393494	0.817796
KIAA0922	36.7182	36.6487	41.4258	35.2435	32.6065	40.8809	8.29877	10.3681	18.0357	21.2787	1.56488	1.56406	1.61727	1.54708	1.5133	1.61152	0.919014	1.0157	1.25613	1.32795	0.947194	0.503841	0.599269	2.10611	0.0327197	0.141083	0.243921	0.000721455	0.0600877	0.542363	0.010253	0.404942
GLCCI1	33.5398	57.7116	36.1565	137.549	136.38	127.892	58.2524	47.4341	133.315	150.457	1.52556	1.76126	1.55819	2.13846	2.13475	2.10684	1.76531	1.67609	2.12488	2.17741	3.15382	0.00234269	0.0138685	2.68504	0.0141587	0.114997	1.24427	0.371516	0.563169	1.05932	0.373288	0.808265
HSPBP1	283.836	230.773	249.517	412.818	396.144	413.808	317.7	305.183	416.591	386.382	2.45307	2.36318	2.3971	2.61576	2.59785	2.6168	2.50202	2.48456	2.61971	2.58702	1.60022	0.00157563	0.0108133	1.28912	0.0271906	0.133441	1.22274	0.0818764	0.235299	0.985025	0.673101	0.906733
ZNF362	437.859	475.663	496.962	336.799	345.648	367.964	138.935	165.485	277.615	289.295	2.64133	2.6773	2.69632	2.52737	2.53863	2.56581	2.14281	2.21876	2.44344	2.46134	0.744717	0.00294606	0.0158813	1.86226	0.0200152	0.124977	0.32374	0.000793943	0.0600877	0.809555	0.0109077	0.404994
SCPEP1	779.463	529.39	664.543	283.862	346.012	300.465	805.5	747.629	275.219	269.197	2.8918	2.72378	2.82252	2.45311	2.53909	2.47779	2.90607	2.87369	2.43968	2.43007	0.471441	0.00422637	0.0197976	0.350529	0.00137469	0.0838996	1.18055	0.314815	0.507696	0.87777	0.195351	0.724137
RASAL2	260.426	380.588	282.603	491.85	437.233	494.013	251.797	233.425	463.876	489.101	2.41568	2.58046	2.45118	2.69183	2.64071	2.69374	2.40105	2.36815	2.6664	2.6894	1.54079	0.0219313	0.0578587	1.964	0.00465045	0.0869557	0.788025	0.233691	0.423985	1.00448	0.924461	0.980388
ZSCAN21	159.804	190.922	207.136	203.912	194.848	189.718	142.824	144.239	173.086	182.608	2.20359	2.28086	2.31626	2.30944	2.2897	2.27811	2.1548	2.15908	2.23826	2.26152	1.05488	0.500592	0.596196	1.23908	0.0158007	0.118974	0.771866	0.0833082	0.236985	0.906646	0.0623485	0.597005
RPS6KA3	180.065	197.051	179.178	277.761	291.526	292.081	169.111	186.53	295.365	291.206	2.25543	2.29458	2.25328	2.44367	2.46468	2.4655	2.22817	2.27075	2.47036	2.4642	1.5484	0.000234969	0.00424171	1.64933	0.00961148	0.107085	0.958956	0.492749	0.671756	1.02146	0.398673	0.820352
GALNT13	14.8435	10.0951	16.1312	17.4992	16.0403	15.8345	5.16338	6.44795	8.556	15.3274	1.17154	1.00411	1.20767	1.24302	1.20521	1.1996	0.712934	0.809422	0.932271	1.18547	1.2022	0.241381	0.338286	2.0569	0.159109	0.289358	0.424083	0.0256088	0.131807	0.725586	0.200276	0.72426
STAU2	781.122	753.58	762.686	1030.45	1064.42	982.419	723.016	730.609	1049.13	1201.12	2.89272	2.87713	2.88235	3.01303	3.02711	2.9923	2.85915	2.86369	3.02083	3.07959	1.33947	0.000335699	0.00486462	1.54803	0.0235046	0.128391	0.949094	0.0347197	0.148875	1.09687	0.219978	0.737832
MIA3	1419.29	1115.03	1707.39	1484.59	1563.9	1426.49	802.913	885.823	1388.81	1633.18	3.15207	3.04729	3.23233	3.17161	3.19421	3.15427	2.90467	2.94735	3.14264	3.21303	1.05499	0.61937	0.700978	1.7895	0.025688	0.130523	0.597189	0.0545546	0.186773	1.01296	0.891493	0.968359
TIMM8B	54.3661	57.5736	46.3645	16.7634	18.2191	19.7682	36.3884	37.3544	14.377	15.1841	1.73533	1.76022	1.66619	1.22436	1.26053	1.29597	1.56096	1.57234	1.15767	1.18139	0.345858	0.0001911	0.0038239	0.400868	0.00109541	0.0838996	0.698745	0.0244784	0.129242	0.809883	0.0482755	0.571535
COG6	799.73	831.675	753.501	830.347	829.889	820.523	913.662	934.555	994.233	877.037	2.90294	2.91995	2.87708	2.91926	2.91902	2.91409	2.96079	2.9706	2.99749	2.94302	1.04019	0.237284	0.334114	1.01247	0.884324	0.920661	1.16245	0.0283451	0.136835	1.13147	0.0813539	0.619743
ADCY9	74.9165	65.6271	96.1883	98.5435	90.5541	83.7626	40.2442	43.7438	89.2128	83.6388	1.87458	1.81708	1.98312	1.99363	1.95691	1.92305	1.6047	1.64092	1.95043	1.92241	1.15261	0.277577	0.376442	2.05805	0.00528693	0.0900077	0.532172	0.0249213	0.13013	0.950221	0.503772	0.861425
ULK3	23.1719	31.9368	23.5995	38.034	40.5697	38.7857	29.3582	28.6095	45.8219	40.9738	1.36496	1.50429	1.3729	1.58017	1.6082	1.58867	1.46773	1.45651	1.66107	1.61251	1.49145	0.0178169	0.0501399	1.49731	0.0197579	0.124561	1.10473	0.471302	0.653053	1.10907	0.12501	0.667771
HLTF	944.687	1087.71	934.882	810.119	837.393	854.917	540.985	583.811	726.591	759.281	2.97529	3.03651	2.97076	2.90855	2.92293	2.93192	2.73319	2.76627	2.86129	2.8804	0.843341	0.0304921	0.0725774	1.32101	0.0239905	0.128824	0.5686	0.00387384	0.0739003	0.890658	0.0211725	0.462294
MED13	432.573	298.155	429.74	400.482	387.205	391.752	485.82	470.762	391.685	389.579	2.63606	2.47444	2.63321	2.60258	2.58794	2.59301	2.68648	2.6728	2.59294	2.5906	1.01635	0.81649	0.862749	0.816725	0.00617365	0.094779	1.23646	0.249793	0.442402	0.993605	0.658133	0.901952
MSL3	77.2204	110.671	82.0649	189.235	160.049	189.638	73.8558	66.1596	145.207	162.213	1.88773	2.04403	1.91416	2.277	2.20425	2.27793	1.86838	1.82059	2.16199	2.21009	1.99633	0.00491187	0.0216568	2.19562	0.00970946	0.107085	0.777989	0.206625	0.394591	0.855653	0.161589	0.70026
PLD3	1558.2	1040.83	1377.02	482.222	568.749	521.073	1428.66	1232.66	378.542	399.681	3.19262	3.01738	3.13894	2.68325	2.75492	2.7169	3.15493	3.09084	2.57811	2.60171	0.395378	0.00204652	0.0126448	0.29242	0.00407958	0.0866504	1.00401	0.932143	0.964726	0.742558	0.0197172	0.460081
DGKH	29.8167	42.6649	34.7747	47.6584	44.2464	46.3143	30.9884	32.4893	37.8553	35.3129	1.47446	1.63007	1.54126	1.67814	1.64588	1.66572	1.4912	1.51174	1.57813	1.54793	1.28868	0.067471	0.12812	1.15266	0.0778411	0.197907	0.887748	0.480683	0.661455	0.794046	0.00902784	0.377804
RBM28	2454.27	2485.44	2635.49	1877.97	1811.14	1878.36	2485.6	2368.68	1809.43	1780.21	3.38992	3.3954	3.42086	3.27369	3.25795	3.27378	3.39543	3.37451	3.25754	3.25047	0.73496	0.000253352	0.0043632	0.739479	0.00703597	0.0965804	0.961218	0.325341	0.517732	0.967129	0.141247	0.681044
EIF3D	1224.58	1092.86	1121	1087.07	1181.65	1115.19	1609.74	1627.13	1086.14	1194.31	3.08799	3.03856	3.04961	3.03626	3.07249	3.04735	3.20676	3.21142	3.03589	3.07712	0.984141	0.7349	0.797456	0.704523	0.0179903	0.121907	1.41207	0.00447537	0.0755934	1.01086	0.842728	0.954745
ZFYVE16	492.862	448.776	439.154	247.623	283.381	234.611	572.369	582.966	257.255	285.21	2.69273	2.65203	2.64262	2.39379	2.45237	2.37035	2.75768	2.76564	2.41036	2.45516	0.554475	0.000876396	0.00779905	0.46953	0.00475134	0.0872135	1.25508	0.0158876	0.108572	1.0628	0.500015	0.860162
AIFM2	81.1505	47.9748	63.4123	9.72184	9.73797	7.48873	41.8591	54.3909	9.26336	10.5729	1.90929	1.68101	1.80217	0.987748	0.988468	0.874408	1.62179	1.73553	0.966769	1.02419	0.139965	0.00036948	0.00508872	0.206091	0.00858362	0.103399	0.749854	0.300051	0.494076	1.10412	0.458867	0.838533
GOLGA4	1314.21	1327.45	1249.99	968.789	1040.9	1028.47	2223.24	1911.23	1254.09	1175.25	3.11866	3.12302	3.09691	2.98623	3.01741	3.01219	3.34699	3.28131	3.09833	3.07013	0.780687	0.00102559	0.00854516	0.587582	0.0233158	0.128391	1.59359	0.00478836	0.0769393	1.19941	0.0167621	0.445112
STK33	151.118	310.746	163.203	251.495	251.391	270.18	161.804	172.126	261.146	306.514	2.17932	2.49241	2.21273	2.40053	2.40035	2.43165	2.20899	2.23585	2.41688	2.48645	1.23677	0.30966	0.408647	1.69994	0.0254472	0.13048	0.801346	0.612624	0.761941	1.10145	0.256524	0.757221
PIGG	243.877	166.753	233.832	131.132	136.092	131.451	171.887	181.356	132.992	114.785	2.38717	2.22207	2.3689	2.11771	2.13383	2.11876	2.23524	2.25853	2.12383	2.05989	0.618617	0.0181731	0.0508758	0.701435	0.0449444	0.157169	0.822181	0.328628	0.521212	0.932252	0.291949	0.771884
ISOC2	16.4623	7.88177	13.5664	7.34838	7.03088	7.65874	21.4795	17.334	10.6519	4.74361	1.21649	0.896624	1.13246	0.866192	0.84701	0.884157	1.33202	1.2389	1.02743	0.676109	0.581317	0.0883461	0.15533	0.396653	0.139704	0.26882	1.53573	0.210945	0.398776	1.04788	0.921927	0.980096
NOB1	319.763	428.188	314.555	462	528.289	504.448	270.636	280.742	488.402	510.543	2.50483	2.63163	2.4977	2.66464	2.72287	2.70282	2.43239	2.44831	2.68878	2.70803	1.4068	0.0312758	0.0738971	1.81172	0.0023353	0.0866504	0.778412	0.161744	0.343042	1.00246	0.948435	0.985363
PLEKHM2	204.711	158.428	188.426	183.135	175.943	180.401	223.939	217.773	172.897	181.018	2.31114	2.19983	2.27514	2.26277	2.24537	2.25624	2.35013	2.338	2.23779	2.25772	0.978088	0.837882	0.879182	0.801235	0.0143572	0.115628	1.20125	0.149661	0.328976	0.984047	0.528538	0.870038
NEK4	172.289	223.368	178.556	257.978	232.109	239.256	128.622	140.75	242.145	240.117	2.23626	2.34902	2.25177	2.41158	2.36569	2.37886	2.10932	2.14845	2.38408	2.38042	1.27016	0.0482489	0.100554	1.79032	0.00596208	0.0940048	0.703673	0.0517135	0.181687	0.991842	0.870649	0.962463
HMOX1	273.654	281.817	294.377	48.8592	55.8341	38.4069	353.345	276.126	44.7725	40.6187	2.4372	2.44997	2.4689	1.68895	1.7469	1.58441	2.5482	2.44111	1.65101	1.60873	0.168383	8.75337e-05	0.00288121	0.135655	0.00440234	0.0866504	1.11103	0.381338	0.572361	0.895085	0.541306	0.874259
CLNS1A	184.984	196.286	266.145	518.064	550.765	525.819	256.535	296.196	504.273	450.12	2.26713	2.29289	2.42512	2.71438	2.74097	2.72084	2.40915	2.47158	2.70267	2.65333	2.4631	0.0013199	0.00978897	1.72669	0.0269064	0.13271	1.28063	0.194841	0.381583	0.897746	0.110225	0.653889
BNIP1	445.934	377.634	447.576	343.506	343.49	330.54	220.02	238.977	316.596	332.181	2.64927	2.57707	2.65087	2.53593	2.53591	2.51922	2.34246	2.37836	2.50051	2.52137	0.800488	0.0187714	0.0519907	1.41347	0.0184936	0.122276	0.541635	0.00443517	0.075548	0.956394	0.164073	0.70026
ARAP1	71.6135	110.553	69.3385	23.3856	28.7904	22.5007	74.2498	75.662	19.8004	22.9052	1.85499	2.04357	1.84097	1.36895	1.45925	1.3522	1.8707	1.87888	1.29667	1.35993	0.296919	0.00208869	0.0128364	0.284872	0.00338877	0.0866504	0.894088	0.680028	0.808825	0.85781	0.275403	0.765477
WRNIP1	250.617	277.289	238.84	366.953	393.651	352.355	212.268	225.124	399.788	381.692	2.39901	2.44293	2.37811	2.56461	2.59511	2.54698	2.32688	2.35242	2.60183	2.58171	1.45154	0.00239119	0.0140217	1.78668	0.00413086	0.0866504	0.855678	0.0849959	0.239547	1.05325	0.328353	0.785022
OCIAD1	1145.54	922.204	1267.63	886.97	877.221	849.779	530.488	467.399	820.681	902.804	3.05901	2.96483	3.10299	2.94791	2.94311	2.92931	2.72468	2.66969	2.91417	2.95559	0.783711	0.0679285	0.128867	1.72713	0.0203317	0.125378	0.448774	0.00880199	0.0889033	0.989004	0.779112	0.940391
CHCHD6	21.1206	25.9268	24.0984	30.2404	40.043	37.5899	10.1158	9.01058	30.6229	27.8988	1.32471	1.41375	1.38199	1.48059	1.60253	1.57507	1.005	0.954753	1.48605	1.44559	1.51623	0.0165944	0.047959	3.05974	0.00437731	0.0866504	0.40325	0.0019944	0.0661985	0.813756	0.180588	0.712886
PMVK	240.678	295.993	237.137	389.806	419.929	393.217	272.977	282.338	443.169	424.324	2.38144	2.47128	2.375	2.59085	2.62318	2.59463	2.43613	2.45077	2.64657	2.6277	1.55459	0.00407743	0.0194045	1.56216	0.00378081	0.0866504	1.07646	0.460231	0.642871	1.08171	0.105622	0.648148
SFXN1	632.042	505.325	682.803	646.089	670.381	663.486	267.139	323.243	652.61	593.332	2.80075	2.70357	2.8343	2.81029	2.82632	2.82183	2.42674	2.50953	2.81465	2.7733	1.08779	0.368968	0.469411	2.1104	0.0195768	0.124313	0.486533	0.0134298	0.102367	0.943916	0.22198	0.738423
CKB	1005.73	1023.53	1068.85	3977.96	3768.55	3985.3	1917.13	2207.28	4225.55	3337.72	3.00248	3.0101	3.02892	3.59966	3.57617	3.60046	3.28265	3.34386	3.62588	3.52345	3.78676	8.38574e-07	0.000706056	1.83378	0.0483445	0.162229	1.9969	0.0012467	0.0600877	0.967021	0.689111	0.91139
NO66	107.028	130.872	117.878	20.5132	18.5085	13.6512	133.179	109.245	15.5329	18.2551	2.0295	2.11685	2.07143	1.31203	1.26737	1.13517	2.12444	2.0384	1.19125	1.26138	0.14805	0.000143052	0.00349881	0.139376	0.00418596	0.0866504	1.02209	0.859182	0.922744	0.962203	0.881717	0.965447
AIDA	178.917	163.032	189.888	350.208	364.431	359.934	209.749	233.772	354.076	352.612	2.25265	2.21227	2.2785	2.54433	2.56162	2.55622	2.3217	2.36879	2.5491	2.5473	2.02049	0.000104763	0.00309184	1.59336	0.0132137	0.113278	1.25091	0.0493148	0.177221	0.986468	0.441856	0.835608
PCYT1B	183.573	257.7	178.727	76.8358	81.763	85.2035	126.327	131.414	83.9392	88.5047	2.26381	2.41111	2.25219	1.88556	1.91256	1.93046	2.1015	2.11864	1.92396	1.94697	0.39323	0.00163379	0.0110617	0.669059	0.00668165	0.0952816	0.623567	0.0577058	0.19252	1.06097	0.26354	0.762226
RREB1	146.598	81.7365	143.665	73.1372	81.3316	70.7409	140.6	136.683	81.6192	92.1529	2.16613	1.91242	2.15735	1.86414	1.91026	1.84967	2.14799	2.13571	1.91179	1.96451	0.605403	0.074707	0.138085	0.626696	0.0171971	0.121092	1.11808	0.597621	0.752231	1.1574	0.130563	0.669157
LY6H	198.197	208.913	133.732	6.12638	7.27574	4.19155	64.2219	58.4149	1	1.88619	2.2971	2.31997	2.12624	0.787204	0.861877	0.622375	1.80768	1.76652	0	0.275585	0.0325301	9.04891e-05	0.00289498	0.0235345	0.00706009	0.0965804	0.340127	0.0105486	0.0939194	0.246071	0.0204147	0.462294
SEMA3A	428.453	439.636	489.939	143.054	133.346	116.897	320.067	354.261	130.012	127.742	2.6319	2.64309	2.69014	2.1555	2.12498	2.0678	2.50524	2.54932	2.11398	2.10633	0.289609	6.66525e-05	0.00256947	0.382238	0.0028639	0.0866504	0.744824	0.0202992	0.119526	0.983051	0.869897	0.962463
TAF1	142.579	135.315	151.351	142.913	134.285	141.213	105.253	106.293	147.137	123.752	2.15406	2.13135	2.17999	2.15507	2.12803	2.14987	2.02223	2.0265	2.16772	2.09255	0.97476	0.543964	0.636191	1.28052	0.106775	0.230505	0.739249	0.00556471	0.0804935	0.971135	0.668417	0.906029
VAPA	1318.96	1155.42	1273.34	920.608	1014.36	977.318	1449.06	1465.32	967.661	990.573	3.12023	3.06274	3.10494	2.96407	3.00619	2.99004	3.16109	3.16593	2.98572	2.99589	0.777082	0.00664912	0.0259287	0.671921	0.00106091	0.0838996	1.16646	0.0561817	0.189547	1.00861	0.82019	0.949874
DIXDC1	231.437	240.741	228.54	306.184	317.554	333.285	198.944	181.455	271.901	271.369	2.36443	2.38155	2.35896	2.48598	2.50182	2.52282	2.29873	2.25877	2.43441	2.43356	1.36577	0.000434213	0.00545014	1.42816	0.0161737	0.119662	0.814305	0.0139648	0.103988	0.8515	0.0149857	0.437878
ACSF2	655.001	530.661	651.001	1242.8	1343.69	1195.95	772.862	752.521	1263.08	1196.05	2.81624	2.72482	2.81358	3.0944	3.1283	3.07771	2.8881	2.87652	3.10143	3.07775	2.05941	0.000712747	0.00702029	1.61214	0.00401956	0.0866504	1.24578	0.0879584	0.243511	0.975216	0.652149	0.89972
SPTAN1	10203.1	8138.1	9965.94	6010.23	5936.25	6012.99	12223.2	10478.2	6029.94	5416.68	4.00873	3.91052	3.99852	3.77889	3.77351	3.77909	4.08718	4.02029	3.78031	3.73373	0.63445	0.00332524	0.017196	0.504225	0.0183519	0.122276	1.20295	0.18504	0.369575	0.956038	0.333605	0.787304
MACF1	5161.71	5197.49	5210.69	4451.1	4828.44	4618.84	6803.54	6562.34	4725.05	4652.31	3.71279	3.71579	3.7169	3.64847	3.68381	3.66453	3.83273	3.81706	3.67441	3.66767	0.892645	0.00854354	0.0304986	0.701589	0.00306054	0.0866504	1.28767	0.000366035	0.0600877	1.01206	0.712728	0.918834
MYO1B	1675.23	1550.7	1851.31	2406.49	2676.01	2472.9	1428.1	1528.19	2534.44	2479.05	3.22407	3.19053	3.26748	3.38138	3.42749	3.39321	3.15476	3.18418	3.40388	3.39429	1.48809	0.00271289	0.0150432	1.69587	0.0045098	0.0869269	0.873395	0.156522	0.337049	0.995346	0.935131	0.981761
TMX1	1561.81	1537.01	1676.76	1642.17	1606.11	1553.52	757.353	882.893	1609.74	1695.53	3.19363	3.18668	3.22447	3.21542	3.20578	3.19132	2.8793	2.94591	3.20676	3.22931	1.00549	0.858492	0.895967	2.01511	0.0129954	0.113278	0.515198	0.00215046	0.0680216	1.03251	0.343253	0.791978
UBE2J2	77.1979	57.5269	75.0195	44.9348	45.8916	40.6212	75.3141	78.6529	34.5306	39.6329	1.88761	1.75987	1.87517	1.65258	1.66173	1.60875	1.87688	1.89571	1.5382	1.59806	0.626704	0.0103385	0.0346352	0.481684	0.00958371	0.107085	1.10111	0.454265	0.636788	0.846309	0.0981801	0.646272
DUSP3	183.518	217.872	165.157	93.9702	107.982	102.246	196.416	217.765	107.798	108.648	2.26368	2.3382	2.2179	1.97299	2.03335	2.00965	2.29318	2.33799	2.03261	2.03602	0.536934	0.00239887	0.0140463	0.522588	0.00632199	0.094779	1.09659	0.444902	0.628253	1.06729	0.291537	0.771884
NAB2	422.522	571.736	392.756	520.509	531.078	530.771	401.51	373.779	517.685	509.675	2.62585	2.7572	2.59412	2.71643	2.72516	2.72491	2.6037	2.57261	2.71407	2.70729	1.14084	0.27546	0.373885	1.32513	0.0164374	0.120277	0.838444	0.358142	0.549525	0.973888	0.0830378	0.623978
EIF3C	4292.89	4752.17	3925.35	4210.04	3943.07	4351.08	6454.25	6288.27	4375.26	3691.84	3.63275	3.67689	3.59388	3.62429	3.59583	3.6386	3.80985	3.79853	3.641	3.56724	0.964055	0.610581	0.694053	0.633085	0.0330663	0.141647	1.47365	0.012253	0.0987293	0.967728	0.66152	0.903673
ZNF124	60.0906	50.1696	62.7867	79.5944	78.663	69.6828	40.9163	38.6834	58.4482	55.2955	1.77881	1.70044	1.79787	1.90088	1.89577	1.84313	1.6119	1.58752	1.76677	1.74269	1.31722	0.0261095	0.0653103	1.42895	0.0119929	0.112053	0.689984	0.0274796	0.13565	0.74851	0.0161194	0.441747
NAA40	588.463	706.972	618.893	750.184	793.264	774.837	314.69	379.871	780.956	769.92	2.76972	2.8494	2.79162	2.87517	2.89942	2.88921	2.49788	2.57964	2.89263	2.88645	1.21102	0.0271933	0.0671869	2.23289	0.0133837	0.113278	0.544234	0.00875213	0.0889033	1.00346	0.87487	0.964143
PTTG2	4.77468	20.1116	4.41108	14.4604	17.5873	13.6403	3.58167	2.70573	13.3904	16.8838	0.678944	1.30345	0.644545	1.16018	1.2452	1.13482	0.554086	0.432284	1.12679	1.22747	1.55946	0.232803	0.329011	4.81506	0.0130842	0.113278	0.32191	0.265544	0.45702	0.993944	0.962249	0.988505
GGPS1	60.6647	47.2258	57.6433	230.3	272.104	257.934	85.9476	102.169	282.282	248.444	1.78294	1.67418	1.76075	2.36229	2.43473	2.41151	1.93423	2.00932	2.45068	2.39523	4.59325	7.32786e-05	0.00263574	2.82126	0.0105319	0.108732	1.70464	0.0199607	0.119261	1.04702	0.600444	0.886226
DPYSL5	2567.92	2765.75	2591.3	4344.97	4381.73	4218.74	1782.19	2152.88	4425.34	4502.6	3.40958	3.44181	3.41352	3.63799	3.64165	3.62518	3.25095	3.33302	3.64595	3.65346	1.6335	4.65853e-05	0.00232767	2.26881	0.0130098	0.113278	0.744811	0.0299915	0.13992	1.03449	0.126352	0.667771
FNIP1	94.7752	153.896	100.37	144.064	133.203	146.782	91.7984	88.2967	142.083	145.242	1.97669	2.18723	2.0016	2.15856	2.12451	2.16667	1.96284	1.94594	2.15254	2.16209	1.2149	0.234042	0.330299	1.59541	0.00227791	0.0866504	0.773956	0.325706	0.518004	1.01636	0.693446	0.912237
TPPP3	406.896	354.872	363.69	1670.59	1943.1	1692.82	558.486	679.28	1724.31	1920.48	2.60948	2.55007	2.56073	3.22287	3.2885	3.22861	2.74701	2.83205	3.23662	3.28341	4.71498	1.73346e-05	0.00165841	2.94465	0.0104733	0.108601	1.64968	0.0120213	0.0981037	1.03028	0.706371	0.916521
MGAT1	273.402	217.753	299.067	87.7812	96.5046	83.6055	160.999	163.162	88.8864	102.54	2.4368	2.33796	2.47577	1.9434	1.98455	1.92223	2.20682	2.21262	1.94884	2.01089	0.339008	0.000483788	0.00576708	0.590529	0.0178902	0.121857	0.615323	0.0297499	0.139294	1.07185	0.433722	0.83242
PAK1	861.492	1446.29	812.041	1940.53	1957.39	2101.11	1091.28	1210.84	2183.09	2209.11	2.93525	3.16026	2.90958	3.28792	3.29168	3.32245	3.03794	3.08309	3.33907	3.34422	1.92288	0.020475	0.0552655	1.90789	0.0064687	0.094779	1.10685	0.611776	0.761852	1.09823	0.0638074	0.597005
ZNF146	10.0452	10.2814	13.6183	14.4475	16.4867	10.941	2.5345	2.43322	15.2465	11.8909	1.00196	1.01205	1.13412	1.15979	1.21713	1.03906	0.403892	0.386181	1.18317	1.07521	1.23362	0.256568	0.35427	5.46275	0.0055054	0.0907097	0.21952	0.00129271	0.0600877	0.972081	0.911948	0.977137
DPYSL2	2018.56	2902.96	1978.43	4552.24	4284.28	4195.34	2720.29	2902.98	4302.29	3927.62	3.30504	3.46284	3.29632	3.65823	3.63188	3.62277	3.43462	3.46284	3.6337	3.59413	1.88869	0.00683953	0.0264298	1.46355	0.0209687	0.125761	1.22246	0.275444	0.467749	0.947283	0.324123	0.78273
JTB	88.0201	99.8395	95.9668	73.2878	70.886	73.9278	60.7702	60.4466	64.1236	61.6007	1.94458	1.9993	1.98212	1.86503	1.85056	1.86881	1.78369	1.78137	1.80702	1.78959	0.768433	0.00263428	0.0148318	1.03719	0.214745	0.346179	0.640621	0.00268561	0.0704739	0.864672	0.00731829	0.359867
OGDH	2192.14	1795.17	2217.87	947.634	978.391	876.404	1865.46	1672.7	933.692	826.222	3.34087	3.25411	3.34594	2.97664	2.99051	2.9427	3.27079	3.22342	2.9702	2.9171	0.451627	0.000480771	0.00576708	0.497409	0.0134714	0.113278	0.855292	0.214038	0.402358	0.941994	0.401485	0.821656
ANKRD52	208.896	281.43	199.421	91.0276	100.21	91.3519	152.502	162.786	80.9788	83.2172	2.31993	2.44937	2.29977	1.95917	2.00091	1.96072	2.18328	2.21162	1.90837	1.92021	0.4097	0.00142942	0.010133	0.520781	0.00292894	0.0866504	0.68566	0.081274	0.234526	0.871561	0.0470627	0.569345
ZNF143	121.155	111.907	119.28	144.862	137.724	145.829	77.0376	87.0271	137.561	139.208	2.08334	2.04886	2.07657	2.16095	2.13901	2.16384	1.8867	1.93965	2.1385	2.14366	1.21591	0.00294324	0.0158813	1.68695	0.0133524	0.113278	0.698461	0.00731937	0.0840748	0.969045	0.280779	0.766423
HEXA	280.361	187.8	278.571	116.894	110.736	116.977	434.464	326.415	126.694	101.186	2.44772	2.2737	2.44494	2.06779	2.04429	2.0681	2.63795	2.51377	2.10276	2.00512	0.461487	0.00480568	0.0214156	0.299496	0.022144	0.126676	1.52842	0.122167	0.293121	0.991913	0.881578	0.965447
PDIA3	5551.85	3979.38	5566.57	3185.27	3430.91	3155.42	5959.31	5385.29	3241.06	3419.86	3.74444	3.59982	3.74559	3.50315	3.53541	3.49906	3.7752	3.73121	3.51069	3.53401	0.64722	0.0208309	0.0558237	0.587145	0.0114287	0.110971	1.12711	0.445512	0.628664	1.02249	0.608349	0.887912
DNAJB6	706.434	787.296	683.276	682.651	759.719	674.595	402.24	414.976	584.586	671.177	2.84907	2.89614	2.8346	2.8342	2.88065	2.82904	2.60449	2.61802	2.76685	2.82684	0.97242	0.654406	0.72926	1.53664	0.0263694	0.131851	0.563078	0.0020394	0.0661985	0.889785	0.195548	0.724137
PROX1	23.285	21.8914	26.7329	144.373	138.121	139.45	20.8184	12.1813	123.912	136.253	1.36708	1.34027	1.42705	2.15949	2.14026	2.14442	1.31845	1.08569	2.09311	2.13435	5.86773	8.11626e-06	0.00119533	7.88386	0.0163947	0.120277	0.688361	0.154206	0.334437	0.92488	0.138605	0.67928
YY1	424.71	462.978	441.956	540.406	525.803	540.111	223.581	270.288	521.495	555.877	2.62809	2.66556	2.64538	2.73272	2.72082	2.73248	2.34943	2.43183	2.71725	2.74498	1.20808	0.00202581	0.0125616	2.18149	0.0159094	0.118974	0.557144	0.00476403	0.0769393	1.00606	0.845766	0.95495
PATL1	209.25	319.187	215.223	378.975	391.211	377.68	296.638	309.539	424.173	401.566	2.32067	2.50405	2.33289	2.57861	2.59241	2.57712	2.47223	2.49072	2.62754	2.60376	1.54354	0.0295364	0.0709948	1.36221	0.0123695	0.112621	1.22269	0.301207	0.494968	1.07905	0.0562598	0.589132
TSPAN14	165.678	91.6776	152.719	179.23	154.736	145.297	50.569	58.9563	118.916	126.312	2.21926	1.96226	2.18389	2.25341	2.18959	2.16226	1.70388	1.77053	2.07524	2.10144	1.16872	0.399369	0.49949	2.23901	0.010239	0.107449	0.400629	0.0366936	0.15279	0.767516	0.0519777	0.580443
TRMT6	757.512	606.336	674.951	698.159	723.887	707.962	954.042	1027.03	754.235	759.995	2.87939	2.78271	2.82927	2.84395	2.85967	2.85001	2.97957	3.01158	2.87751	2.88081	1.04474	0.503833	0.599269	0.764349	0.018578	0.122276	1.45753	0.022443	0.123976	1.06636	0.0189694	0.456649
CDH11	775.494	688.701	906.246	721.603	676.082	687.909	517.379	528.079	534.127	575.944	2.88958	2.83803	2.95725	2.8583	2.83	2.83753	2.71381	2.7227	2.72764	2.76038	0.879834	0.210106	0.302668	1.0618	0.268162	0.40085	0.661559	0.0288659	0.137756	0.798385	0.00935974	0.380954
RARS	2180.77	1984.02	1952.79	1765.93	1924.83	1847.13	2632.21	2605.39	1917.23	1973.62	3.33861	3.29755	3.29066	3.24697	3.28439	3.2665	3.42032	3.41587	3.28267	3.29526	0.905242	0.080408	0.145321	0.742869	0.00266227	0.0866504	1.28423	0.0110953	0.0949792	1.05388	0.215827	0.733625
DDX47	1080.5	884.778	1083.54	632.222	618.686	586.926	850.93	833.564	565.894	604.297	3.03362	2.94683	3.03484	2.80087	2.79147	2.76858	2.92989	2.92094	2.75274	2.78125	0.602802	0.00206599	0.0127441	0.694684	0.00878122	0.104467	0.828761	0.125343	0.297456	0.955084	0.308035	0.778631
EBF3	538.355	481.912	531.093	957.033	932.262	883.467	384.779	459.667	811.277	756.572	2.73107	2.68297	2.72517	2.98093	2.96954	2.94619	2.58521	2.66244	2.90917	2.87885	1.78731	0.00015906	0.00363804	1.85666	0.0227736	0.127481	0.816489	0.0828772	0.236369	0.84817	0.0259559	0.491571
SDF2L1	636.073	444.129	535.818	204.667	231.19	207.097	413.347	464.698	297.168	328.039	2.80351	2.64751	2.72902	2.31105	2.36397	2.31617	2.61631	2.66717	2.473	2.51593	0.397863	0.00118332	0.009185	0.712044	0.0474406	0.161284	0.815007	0.259099	0.451234	1.4586	0.00895023	0.377804
PCYT1A	18.2444	17.0879	19.1674	28.1404	31.184	27.3987	10.2673	12.4085	38.3941	39.1289	1.26113	1.23269	1.28256	1.44933	1.49393	1.43773	1.01146	1.09372	1.58426	1.5925	1.59126	0.000846033	0.007669	3.41875	0.00589966	0.0940048	0.624108	0.0104672	0.0936875	1.34087	0.0105261	0.404994
SRCIN1	10.6094	16.7687	11.7125	35.6141	40.8584	32.0823	10.5512	8.38211	38.708	43.9663	1.02569	1.2245	1.06865	1.55162	1.61128	1.50627	1.0233	0.923353	1.5878	1.64312	2.77701	0.00264547	0.0148431	4.36661	0.00781953	0.0998455	0.726516	0.221523	0.411321	1.14239	0.274965	0.765477
NAP1L1	298.427	406.227	296.894	503.213	472.935	459.601	330.645	326.47	410.151	402.956	2.47484	2.60877	2.4726	2.70175	2.6748	2.66238	2.51936	2.51384	2.61294	2.60526	1.43353	0.0258022	0.0647224	1.23739	0.00260589	0.0866504	0.984149	0.973041	0.986159	0.849494	0.0191002	0.456649
P4HTM	318.965	206.209	296.323	111.041	114.446	108.566	270.756	223.768	103.465	104.941	2.50374	2.31431	2.47177	2.04548	2.0586	2.03569	2.43258	2.3498	2.01479	2.02095	0.406639	0.00288027	0.0156905	0.421427	0.0121356	0.112053	0.902969	0.667441	0.800724	0.935807	0.0478919	0.571535
ADARB1	121.442	93.865	148.381	51.0768	57.6171	52.6052	156.462	127.363	49.3662	49.5154	2.08437	1.9725	2.17138	1.70822	1.76055	1.72103	2.19441	2.10504	1.69343	1.69474	0.44351	0.00439307	0.0202257	0.348389	0.00948237	0.107085	1.17061	0.432471	0.617376	0.919549	0.176141	0.706194
PCDH18	43.5572	42.5311	44.3646	55.6674	56.3558	71.9808	16.8272	18.6725	52.6563	35.8386	1.63906	1.62871	1.64704	1.7456	1.75094	1.85722	1.22601	1.2712	1.72145	1.55435	1.4105	0.0163572	0.0475432	2.49284	0.046043	0.159419	0.40819	0.000222281	0.0531877	0.72141	0.156512	0.698603
CECR6	15.4116	1	23.0166	39.1105	38.5364	32.0678	6.65312	9.12391	31.4862	36.2946	1.18785	0	1.36204	1.59229	1.58587	1.50607	0.823025	0.960181	1.49812	1.55984	2.78265	0.172456	0.259585	4.29617	0.0136366	0.113401	0.600219	0.9449	0.971296	0.926687	0.501458	0.861035
RABGEF1	154.372	204.696	155.466	196.498	198.405	197.434	175.998	180.253	206.697	219.368	2.18857	2.31111	2.19164	2.29336	2.29755	2.29542	2.24551	2.25588	2.31533	2.34117	1.15121	0.182573	0.271201	1.19597	0.0307434	0.13836	1.03856	0.724006	0.836601	1.07894	0.043633	0.554497
RND3	22.4602	22.7165	22.7781	10.8534	9.72274	8.80547	22.3595	22.9936	9.79179	12.8726	1.35141	1.35634	1.35752	1.03557	0.987789	0.944753	1.34946	1.36161	0.990862	1.10967	0.43237	0.000154937	0.00358714	0.499732	0.0361958	0.146144	1.0011	0.936522	0.966758	1.15707	0.354489	0.79762
GOLGA3	868.647	869.22	849.022	661.98	737.773	673.334	1503.45	1313.92	773.557	747.2	2.93884	2.93913	2.92892	2.82084	2.86792	2.82823	3.17709	3.11857	2.88849	2.87344	0.801382	0.00298641	0.016009	0.539779	0.0125762	0.112894	1.63364	0.00244052	0.0698191	1.10036	0.122838	0.667771
FAM160B1	124.645	133.665	121.147	228.066	207.419	210.175	135.128	140.959	243.94	205.787	2.09567	2.12602	2.08331	2.35806	2.31685	2.32258	2.13075	2.14909	2.38728	2.31342	1.70154	0.000217129	0.00403089	1.62893	0.0311822	0.139097	1.09138	0.120126	0.28969	1.04481	0.61756	0.890582
DST	3166.67	3010.8	3036.65	2087.76	2230.94	1983.36	4480.47	3941.49	2112.14	2095.25	3.5006	3.47868	3.48239	3.31968	3.34849	3.2974	3.65132	3.59566	3.32472	3.32124	0.683957	0.00052703	0.00596388	0.499574	0.00850129	0.103	1.37104	0.00904603	0.0897584	1.00143	0.956905	0.987211
KIAA1598	441.464	709.846	415.379	407.752	380.159	406.017	731.01	652.321	462.916	392.473	2.6449	2.85116	2.61844	2.6104	2.57997	2.60854	2.86392	2.81446	2.6655	2.59381	0.762071	0.229326	0.324882	0.618355	0.0405851	0.151984	1.32445	0.259027	0.451234	1.07467	0.385021	0.813549
PACSIN2	1972.52	2175.01	1818.48	1473.4	1530.44	1566.34	2280.58	2507.62	1834.12	1654.54	3.29502	3.33746	3.25971	3.16832	3.18482	3.19489	3.35805	3.39926	3.26343	3.21868	0.766036	0.00848748	0.0303792	0.728595	0.0455584	0.158217	1.20387	0.0896733	0.245708	1.14503	0.0575597	0.592834
EXOC1	821.635	950.396	822.382	1183.59	1132.63	1156.85	806.583	864.42	1247.71	1178.57	2.91468	2.9779	2.91507	3.0732	3.05409	3.06328	2.90665	2.93672	3.09611	3.07136	1.33867	0.00419143	0.0197027	1.45199	0.0141417	0.114974	0.966116	0.661643	0.797131	1.0479	0.181361	0.714308
FBN1	89.1404	97.9228	102.528	9.26551	12.7294	9.41355	42.801	43.3007	4.4294	10.4603	1.95007	1.99088	2.01084	0.966869	1.10481	0.973753	1.63145	1.63649	0.646345	1.01954	0.108458	3.6488e-05	0.00212599	0.172932	0.0502218	0.164065	0.445982	0.000629522	0.0600877	0.7111	0.313163	0.781381
JAM3	684.937	574.584	702.32	636.044	655.105	632.44	259.523	316.607	529.238	582.58	2.83565	2.75935	2.84654	2.80349	2.81631	2.80102	2.41418	2.50052	2.72365	2.76536	0.980502	0.816228	0.862746	1.9298	0.0267628	0.132531	0.440502	0.00500447	0.0769393	0.866987	0.033393	0.527043
KANK1	104.922	120.943	116.251	33.0801	34.763	29.8417	136.142	102.375	31.6385	29.7043	2.02087	2.08258	2.0654	1.51957	1.54112	1.47482	2.13399	2.01019	1.50022	1.47282	0.285531	3.47702e-05	0.00209062	0.257184	0.011519	0.110971	1.04577	0.780485	0.873956	0.94195	0.420527	0.827834
P4HA1	202.442	139.977	201.296	89.6318	84.9297	80.558	177.101	155.426	83.035	77.1888	2.3063	2.14606	2.30384	1.95246	1.92906	1.90611	2.24822	2.19152	1.91926	1.88755	0.469215	0.0041152	0.0194949	0.481837	0.0103704	0.107812	0.917375	0.68358	0.811107	0.942051	0.305448	0.776338
STK10	427.556	613.95	433.132	204.422	199.897	180.978	470.005	402.391	195.128	192.629	2.63099	2.78813	2.63662	2.31053	2.30081	2.25763	2.6721	2.60465	2.29032	2.28472	0.396909	0.00184432	0.0118498	0.444474	0.00917644	0.105326	0.8874	0.55651	0.722005	0.993744	0.925843	0.980388
BRSK1	93.3295	93.9067	89.9669	157.982	178.381	159.415	86.7891	93.2179	167.503	174.605	1.97002	1.9727	1.95408	2.19861	2.25135	2.20253	1.93847	1.9695	2.22402	2.24206	1.7885	0.000149018	0.00357332	1.90053	0.00411056	0.0866504	0.974053	0.461258	0.644011	1.03506	0.546091	0.875555
SERPINB9	137.643	144.435	124.658	15.8529	20.5713	10.6937	202.836	209.52	8.48426	10.5514	2.13875	2.15967	2.09572	1.20011	1.31326	1.02913	2.30715	2.32123	0.928614	1.02331	0.115844	0.000359123	0.00504087	0.0461632	0.00127706	0.0838996	1.52073	0.00520047	0.078908	0.606001	0.165627	0.70026
CDH4	85.3058	50.0747	81.9435	69.0908	75.7925	65.3798	38.9176	38.4243	58.5689	58.1057	1.93098	1.69962	1.91351	1.83942	1.87963	1.81544	1.59015	1.58461	1.76767	1.76422	0.96751	0.968651	0.977248	1.50856	0.000333705	0.0743158	0.533824	0.0729242	0.22222	0.832347	0.0471731	0.569826
AP5M1	130.458	122.544	114.76	111.805	110.546	106.522	146.424	156.04	131.629	114.652	2.11547	2.08829	2.05979	2.04846	2.04354	2.02744	2.16561	2.19324	2.11935	2.05938	0.894255	0.0498498	0.102879	0.814249	0.11221	0.236453	1.23367	0.0288885	0.137756	1.1233	0.128806	0.669109
LAP3	315.64	202.792	321.579	269.069	260.772	282.479	372.471	371.622	261.292	287.676	2.49919	2.30705	2.50729	2.42986	2.41626	2.45099	2.57109	2.5701	2.41713	2.4589	0.967035	0.938092	0.95595	0.737768	0.0239484	0.128824	1.32872	0.214127	0.402372	1.0137	0.799128	0.945458
HSD11B2	36.2851	26.3948	36.3171	82.08	88.9856	72.5467	25.9295	30.7282	85.728	72.8368	1.55973	1.42152	1.56011	1.91424	1.94932	1.86062	1.41379	1.48754	1.93312	1.86235	2.4608	0.00172569	0.0114203	2.79865	0.012816	0.113278	0.858476	0.406889	0.593896	0.976335	0.823682	0.950484
CSNK1A1	596.45	659.521	644.648	737.862	707.945	749.122	482.845	520.772	717.121	654.307	2.77557	2.81923	2.80932	2.86798	2.85	2.87455	2.68381	2.71665	2.85559	2.81578	1.15485	0.0142026	0.0433097	1.36649	0.0344243	0.143783	0.792071	0.0170365	0.112148	0.937225	0.20401	0.727305
TOP1	3837.93	3632.24	4765.27	4301.77	3525.26	3866.26	1686.14	1771	3707.61	3417.71	3.5841	3.56017	3.67809	3.63365	3.54719	3.58729	3.22689	3.24822	3.56909	3.53374	0.95569	0.701022	0.76835	2.06104	0.00429921	0.0866504	0.423827	0.00430899	0.0751074	0.914027	0.355547	0.798618
CLN5	765.706	442.993	636.132	383.38	435.167	407.549	777.836	714.24	375.644	413.032	2.88406	2.6464	2.80355	2.58363	2.63866	2.61018	2.89089	2.85384	2.57478	2.61598	0.664612	0.0797426	0.144419	0.528576	0.009857	0.107177	1.21318	0.376659	0.568156	0.964862	0.589255	0.88424
GOLIM4	15.6479	15.5136	20.4233	36.8724	32.0446	38.3547	11.8627	14.1256	29.0145	31.2184	1.19446	1.19071	1.31013	1.5667	1.50575	1.58382	1.07418	1.15001	1.46262	1.49441	2.07952	0.00219882	0.0132902	2.31769	0.0123548	0.112621	0.755696	0.130891	0.305058	0.842248	0.110615	0.653889
SERPINB6	167.835	180.402	160.204	87.662	73.6297	96.7985	256.165	278.388	82.2994	81.9917	2.22488	2.25624	2.20467	1.94281	1.86705	1.98587	2.40852	2.44465	1.9154	1.91377	0.507611	0.00142784	0.010133	0.307343	0.00124514	0.0838996	1.57704	0.00354728	0.0722879	0.954847	0.724951	0.923467
HSPA1A	1793.54	1880.99	1793.73	1317.69	1348.02	1240.28	2705.77	2342.2	1406	1668.35	3.25371	3.27439	3.25376	3.11981	3.1297	3.09352	3.43229	3.36962	3.14799	3.22229	0.714302	0.000334924	0.00486462	0.609027	0.0471516	0.161227	1.38471	0.0111603	0.0949792	1.18063	0.106578	0.649397
TBC1D14	69.467	78.3654	71.0461	105.667	111.238	110.934	74.6715	68.1133	93.5716	100.243	1.84178	1.89412	1.85154	2.02394	2.04625	2.04506	1.87315	1.83323	1.97114	2.00105	1.49781	0.000566429	0.0061839	1.35739	0.0334617	0.142157	0.978521	0.740144	0.848512	0.886783	0.0368925	0.53507
EPB41L5	258.073	317.311	302.877	399.184	379.969	430.618	233.392	243.773	405.169	351.574	2.41174	2.50149	2.48127	2.60117	2.57975	2.63409	2.36809	2.38699	2.60764	2.54602	1.37746	0.0111733	0.0365501	1.58591	0.0251657	0.129891	0.81496	0.0925588	0.24908	0.938289	0.426636	0.829888
EPHX2	47.3187	41.5517	49.596	135.958	127.128	128.401	49.4082	60.8569	143.454	137.949	1.67503	1.61859	1.69545	2.1334	2.10424	2.10857	1.6938	1.78431	2.15671	2.13972	2.82731	5.24143e-05	0.00236865	2.55206	0.0124292	0.112679	1.1945	0.189151	0.374628	1.07821	0.0907649	0.635379
PACSIN3	381.46	427.618	429.872	54.8007	61.169	39.3946	315.277	369.789	40.7075	52.1764	2.58145	2.63106	2.63334	1.73879	1.78653	1.59544	2.49869	2.56795	1.60967	1.71747	0.1254	0.000109971	0.00313086	0.135584	0.00538213	0.0902419	0.829411	0.0938976	0.250923	0.896769	0.642673	0.897033
PLOD3	1021.52	703.309	993.135	338.927	389.096	336.789	714.891	676.74	361.799	341.559	3.00925	2.84715	2.99701	2.53011	2.59006	2.52736	2.85424	2.83042	2.55847	2.53347	0.391768	0.0019931	0.0124677	0.50542	0.00337674	0.0866504	0.768018	0.207198	0.39531	0.99082	0.916063	0.97798
HEXB	1065.08	605.663	887.432	281.756	351.418	271.991	1418.96	1117.75	303.929	331.517	3.02738	2.78223	2.94814	2.44987	2.54582	2.43455	3.15197	3.04834	2.48277	2.52051	0.353832	0.00526337	0.0224964	0.2505	0.00838119	0.102781	1.48741	0.170965	0.353286	1.05303	0.6338	0.895294
PRKCA	528.785	533.652	527.039	174.382	171.974	163.074	353.859	432.712	155.573	157.415	2.72328	2.72726	2.72184	2.2415	2.23546	2.21238	2.54883	2.6362	2.19193	2.19705	0.320502	6.63222e-07	0.000706056	0.397914	0.0118721	0.111876	0.742293	0.027398	0.13551	0.921583	0.055887	0.588902
LMNA	6154.91	6437.11	6380.44	678.848	763.276	504.655	3872.15	3421.02	533.05	417.567	3.78922	3.80869	3.80485	2.83177	2.88268	2.70299	3.58795	3.53416	2.72677	2.62073	0.102611	5.02813e-05	0.00234004	0.130343	0.0044596	0.0867737	0.576612	0.00153734	0.0631424	0.732454	0.195422	0.724137
EFTUD1	190.722	221.283	172.553	296.171	284.528	297.667	216.225	227.499	328.633	331.913	2.2804	2.34495	2.23692	2.47154	2.45413	2.47373	2.33491	2.35698	2.51671	2.52102	1.50262	0.00500158	0.0218653	1.48864	0.00420241	0.0866504	1.13861	0.251861	0.444275	1.12803	0.00767302	0.364249
EXOSC1	1041.84	871.408	1027.79	690.76	773.413	692.503	1321.92	1231.76	673.767	698.315	3.0178	2.94022	3.0119	2.83933	2.88841	2.84042	3.12121	3.09053	2.82851	2.84405	0.733304	0.0107792	0.035608	0.537296	0.0040439	0.0866504	1.30244	0.0426985	0.165714	0.954303	0.42898	0.830538
PRDM13	37.3894	26.2885	34.2939	134.407	104.365	131.593	32.6945	38.0542	124.935	137.04	1.57275	1.41977	1.53522	2.12842	2.01855	2.11923	1.51447	1.5804	2.09668	2.13685	3.78032	0.000561758	0.00615794	3.70289	0.00456509	0.0869557	1.0832	0.594352	0.749531	1.06101	0.599061	0.886226
TRPC4	31.0745	26.1893	32.166	2.85376	3.60665	3.36053	11.5781	15.128	1	1	1.4924	1.41812	1.5074	0.455417	0.557104	0.526408	1.06364	1.17978	0	0	0.109817	1.94594e-05	0.00168335	0.0748893	0.00266952	0.0866504	0.44794	0.00822853	0.0872746	0.30547	0.000940367	0.255307
ERP29	1624.06	1421.38	1529.11	834.546	931.595	985.232	1763.76	1772.46	864.365	858.512	3.2106	3.15271	3.18444	2.92145	2.96923	2.99354	3.24644	3.24858	2.9367	2.93375	0.601452	0.00120813	0.009306	0.487209	3.40258e-05	0.0632636	1.15953	0.0575509	0.192402	0.939282	0.409139	0.823886
ILDR2	137.352	164.236	176.532	377.118	299.374	354.173	106.546	85.0175	390.762	255.704	2.13783	2.21547	2.24682	2.57648	2.47621	2.54922	2.02754	1.92951	2.59191	2.40774	2.15566	0.00163149	0.0110617	3.37468	0.0377898	0.148234	0.60099	0.0282079	0.136417	0.940848	0.693944	0.912237
BACH2	67.3032	87.9337	59.7093	177.291	163.091	187.732	76.5914	63.2528	162.076	170.697	1.82804	1.94416	1.77604	2.24869	2.21243	2.27354	1.88418	1.80108	2.20972	2.23223	2.45696	0.00169519	0.0113182	2.3796	0.0126994	0.11306	0.975901	0.930166	0.963936	0.945174	0.399226	0.820551
IMPACT	190.763	291.686	203.569	340.561	373.929	377.448	216.454	228.651	380.455	397.666	2.28049	2.46492	2.30871	2.53219	2.57279	2.57686	2.33537	2.35917	2.5803	2.59952	1.5917	0.0240014	0.0615203	1.74817	0.00395107	0.0866504	0.973236	0.959567	0.980001	1.06891	0.23462	0.746588
ARHGEF2	1871.9	2264.64	1847.16	2194.76	2080.27	2119.23	1627.17	1685.45	2186.52	2318.33	3.27228	3.355	3.2665	3.34139	3.31812	3.32618	3.21143	3.22672	3.33975	3.36518	1.06861	0.356078	0.456505	1.35991	0.0121376	0.112053	0.830411	0.125144	0.297456	1.05677	0.161762	0.70026
KIAA1430	12.8206	25.5551	17.0405	32.2068	32.7556	34.5012	15.3531	12.4011	25.6561	28.1856	1.10791	1.40748	1.23148	1.50795	1.51529	1.53783	1.1862	1.09346	1.40919	1.45003	1.79485	0.036015	0.0814635	1.93995	0.0292343	0.1355	0.751248	0.42122	0.607006	0.811981	0.0177973	0.454984
PCGF1	67.3718	61.5124	69.951	69.5056	65.0941	69.3521	45.6915	41.9661	61.6432	55.6557	1.82848	1.78896	1.84479	1.84202	1.81354	1.84106	1.65984	1.6229	1.78989	1.74551	1.02573	0.579314	0.667267	1.33815	0.0484548	0.162396	0.661283	0.00586505	0.0806869	0.862696	0.051175	0.579629
NUDT16	247.28	290.71	216.193	200.41	199.748	219.491	311.516	316.286	230.013	204.15	2.39319	2.46346	2.33484	2.30192	2.30048	2.34142	2.49348	2.50008	2.36175	2.30995	0.821616	0.104993	0.177046	0.69156	0.0253293	0.130356	1.24864	0.129925	0.303598	1.05099	0.47268	0.845454
TSEN34	117.881	185.099	132.751	159.253	155.04	149.18	100.98	108.856	141.079	164.852	2.07144	2.2674	2.12304	2.20209	2.19044	2.17371	2.00424	2.03685	2.14946	2.21709	1.06367	0.588493	0.675522	1.45795	0.049319	0.162939	0.722359	0.180242	0.365153	0.990126	0.854325	0.957777
TBL1X	477.231	331.248	410.137	387.89	414.883	399.96	524.257	538.984	407.892	434.608	2.67873	2.52015	2.61293	2.58871	2.61793	2.60202	2.71954	2.73158	2.61055	2.6381	0.986966	0.983109	0.988507	0.792389	0.0213446	0.126147	1.30875	0.133746	0.309052	1.05073	0.247715	0.75288
MCL1	48.0503	48.8009	52.3146	45.0241	51.2645	43.7411	22.3975	23.8742	40.2497	39.2751	1.6817	1.68843	1.71862	1.65345	1.70982	1.64089	1.3502	1.37793	1.60476	1.59412	0.938752	0.305976	0.405006	1.71865	0.00395747	0.0866504	0.465305	0.000343483	0.0600877	0.851871	0.0891538	0.635379
SUV39H2	379.995	371.349	443.529	490.838	414.26	483.755	183.87	207.086	449.064	387.953	2.57978	2.56978	2.64692	2.69094	2.61727	2.68463	2.26451	2.31615	2.65231	2.58878	1.16234	0.124872	0.202433	2.14095	0.0150219	0.116253	0.490792	0.00353638	0.0722879	0.904002	0.33912	0.790135
NEXN	25.2621	47.2453	30.4693	92.0771	93.1997	114.199	38.0779	34.604	91.3555	91.212	1.40247	1.67436	1.48386	1.96415	1.96941	2.05766	1.58067	1.53913	1.96073	1.96005	2.90819	0.00519346	0.0223883	2.51187	0.00268034	0.0866504	1.05871	0.7311	0.841857	0.914435	0.417976	0.827631
RPS5	669.38	821.623	706.383	675.163	664.056	681.658	827.852	795.255	635.68	594.468	2.82567	2.91467	2.84904	2.82941	2.8222	2.83357	2.91795	2.90051	2.80324	2.77413	0.919673	0.265366	0.363676	0.757897	0.0192451	0.12365	1.10798	0.279369	0.472277	0.91308	0.0423235	0.549535
SETMAR	225.377	297.508	228.632	338.936	345.355	354.878	129.633	161.674	358.642	342.444	2.35291	2.4735	2.35914	2.53012	2.53827	2.55008	2.11272	2.20864	2.55466	2.53459	1.38276	0.0219312	0.0578587	2.40669	0.0159005	0.118974	0.581438	0.032338	0.143447	1.01199	0.660469	0.903277
DISP1	28.0514	29.3074	29.5641	12.3698	13.824	12.7426	8.25821	8.33689	9.03366	11.2325	1.44795	1.46698	1.47076	1.09236	1.14063	1.10526	0.916886	0.921004	0.955864	1.05048	0.447942	2.65042e-05	0.00199574	1.22121	0.217251	0.348406	0.286376	1.08556e-05	0.0225931	0.780741	0.0708679	0.603688
GGH	1037.77	668.988	907.599	697.912	787.623	720.156	1220.79	1189.17	688.841	732.576	3.0161	2.82542	2.95789	2.8438	2.89632	2.85743	3.08664	3.07524	2.83812	2.86485	0.843684	0.314658	0.413427	0.589809	0.00398637	0.0866504	1.38273	0.135895	0.31185	0.966647	0.570653	0.880131
SSRP1	2338.45	1959.9	2291.58	2967.42	2622.81	2960.9	1171.84	1368.28	2812.94	2592.28	3.36893	3.29223	3.36014	3.47238	3.41877	3.47142	3.06887	3.13617	3.44916	3.41368	1.29761	0.0192716	0.0529394	2.12794	0.013116	0.113278	0.578182	0.00956951	0.0912903	0.948159	0.452109	0.836888
PPAN	968.041	893.065	1030.54	670.837	619.363	635.964	878.934	877.573	581.891	606.995	2.98589	2.95088	3.01306	2.82662	2.79195	2.80343	2.94396	2.94328	2.76484	2.78319	0.666113	0.00104784	0.00869347	0.676847	0.00291542	0.0866504	0.911163	0.186392	0.371399	0.925845	0.11033	0.653889
RBP1	421.331	393.84	364.086	190.07	214.746	167.546	562.016	670.081	172.163	183.381	2.62462	2.59532	2.5612	2.27891	2.33193	2.22413	2.74975	2.82613	2.23594	2.26335	0.485358	0.000947029	0.00812765	0.288568	0.00563373	0.0920709	1.56721	0.0134761	0.102415	0.931781	0.538786	0.873635
C2CD2	53.8761	44.6308	50.2583	66.4918	69.7455	74.3773	36.6398	40.7478	62.008	75.9557	1.7314	1.64963	1.70121	1.82277	1.84352	1.87144	1.56395	1.6101	1.79245	1.88056	1.41575	0.00541139	0.022827	1.78276	0.0375193	0.147676	0.780299	0.0561608	0.189547	0.982579	0.818398	0.949549
DCUN1D5	563.708	465.875	501.675	525.413	531.612	509.682	673.037	714.231	633.226	669.137	2.75105	2.66827	2.70042	2.7205	2.72559	2.7073	2.82804	2.85384	2.80156	2.82552	1.02315	0.673361	0.745946	0.938797	0.259848	0.392207	1.35895	0.0258081	0.13219	1.24691	0.00351315	0.292372
ITGB8	490.143	355.216	521.851	501.444	582.523	534.73	170.169	213.001	371.535	520.461	2.69032	2.55049	2.71755	2.70022	2.76531	2.72813	2.23088	2.32838	2.57	2.71639	1.18394	0.227507	0.323076	2.32794	0.053831	0.169421	0.420385	0.0162056	0.109293	0.826587	0.237026	0.748667
AATF	445.433	567.443	485.551	388.382	361.874	405.27	619.228	598.687	326.261	329.589	2.64878	2.75392	2.68623	2.58926	2.55856	2.60774	2.79185	2.7772	2.51357	2.51797	0.771159	0.0306853	0.0728223	0.538502	0.000809177	0.0806793	1.21919	0.115153	0.28302	0.851366	0.0334841	0.527043
MTA3	135.081	146.488	145.423	234.347	231.381	239.091	170.528	156.023	217.149	222.169	2.13059	2.1658	2.16263	2.36986	2.36433	2.37856	2.2318	2.19319	2.33676	2.34668	1.65066	5.37994e-05	0.00236865	1.34533	0.0229713	0.127481	1.14716	0.061987	0.201227	0.934959	0.0206215	0.462294
SUN2	410.065	411.446	445.856	446.774	475.664	423.162	178.576	214.024	405.725	483.142	2.61285	2.61431	2.64919	2.65009	2.6773	2.62651	2.25182	2.33046	2.60823	2.68407	1.06173	0.242866	0.339572	2.26405	0.022868	0.127481	0.464664	0.00206293	0.0664841	0.990859	0.889411	0.967156
COL5A1	153.605	180.431	187.672	24.426	28.9955	23.0271	89.7836	74.405	12.1328	19.7187	2.18641	2.25631	2.2734	1.38785	1.46233	1.36224	1.9532	1.8716	1.08396	1.29488	0.146535	3.15462e-05	0.00204263	0.193993	0.0235989	0.128437	0.47207	0.00571981	0.0806869	0.624959	0.0916743	0.635379
GLRX2	24.8367	16.8282	20.2793	7.13646	8.85385	9.7843	31.179	29.2097	7.71818	7.67309	1.39509	1.22604	1.30705	0.853483	0.947132	0.99053	1.49386	1.46553	0.887515	0.88497	0.416094	0.00393265	0.0190531	0.25487	0.000574027	0.0782091	1.46233	0.076008	0.226449	0.895723	0.460013	0.839675
NAGA	332.268	213.145	291.8	126.837	153.922	122.418	385.286	351.02	109.016	140.583	2.52149	2.32868	2.46509	2.10325	2.1873	2.08785	2.58578	2.54533	2.03749	2.14793	0.48157	0.00864229	0.030715	0.338988	0.0151185	0.116253	1.31921	0.190394	0.376259	0.928621	0.600836	0.886226
MTMR3	239.407	290.679	251.921	333.985	343.848	347.785	199.539	224.466	406.204	350.089	2.37914	2.46341	2.40126	2.52373	2.53637	2.54131	2.30003	2.35115	2.60874	2.54418	1.31152	0.00983324	0.0334399	1.78369	0.0258988	0.130921	0.813302	0.0994692	0.260118	1.1061	0.186392	0.718544
BEND3	358.932	384.862	404.563	329.937	328	302.267	212.46	219.089	282.468	288.69	2.55501	2.58531	2.60699	2.51843	2.51587	2.48039	2.32728	2.34062	2.45097	2.46043	0.836155	0.0162826	0.0474119	1.32351	0.00448254	0.0867737	0.563695	0.00113752	0.0600877	0.892245	0.0563028	0.589132
IFFO2	69.8991	58.1413	78.4435	21.832	18.9556	21.4765	39.8577	37.7575	18.8439	14.2736	1.84447	1.76448	1.89456	1.33909	1.27774	1.33196	1.60051	1.577	1.27517	1.15453	0.301545	0.000260705	0.00439435	0.426688	0.0259651	0.131066	0.563835	0.0158508	0.10856	0.797831	0.143281	0.68268
HDLBP	3722.96	3864.34	3775.99	2478.37	2541.17	2417.06	5680.03	4717.87	2802.34	3027.62	3.57089	3.58708	3.57703	3.39417	3.40503	3.38329	3.75435	3.67375	3.44752	3.4811	0.654441	1.95944e-05	0.00168335	0.560686	0.0292299	0.1355	1.37256	0.0213989	0.122146	1.17593	0.0181695	0.456649
PLXNA1	915.464	769.174	911.469	1284.44	1419.57	1314.5	625.086	723.334	1249.71	1231.04	2.96164	2.88602	2.95974	3.10871	3.15216	3.11876	2.79594	2.85934	3.09681	3.09027	1.5479	0.00247441	0.0143221	1.83975	0.0140612	0.114613	0.779101	0.0730685	0.222338	0.925996	0.149595	0.691116
ENO2	352.033	241.696	332.949	248.628	281.496	264.583	655.38	830.992	330.604	246.419	2.54658	2.38327	2.52238	2.39555	2.44947	2.42256	2.81649	2.9196	2.51931	2.39167	0.857587	0.311791	0.410877	0.388209	0.0373419	0.14761	2.40597	0.015017	0.106895	1.08912	0.568631	0.880131
REV1	124.921	114.989	124.21	94.8629	90.2826	94.4909	69.8761	72.9317	81.6485	86.9448	2.09664	2.06066	2.09416	1.9771	1.9556	1.97539	1.84433	1.86292	1.91195	1.93924	0.767979	0.00106027	0.00875265	1.18056	0.0488094	0.162482	0.5883	0.000797732	0.0600877	0.904353	0.0479432	0.571535
RPS27L	309.72	332.285	309.56	337.218	317.93	316.611	212.411	228.344	322.944	293.354	2.49097	2.52151	2.49074	2.52791	2.50233	2.50053	2.32718	2.35859	2.50913	2.46739	1.02122	0.534151	0.626807	1.39828	0.0307936	0.13836	0.694784	0.0029248	0.0704931	0.951313	0.337029	0.789109
ALDH7A1	1248.94	1116.56	1212.16	2153.22	2301.47	2252.27	1470.93	1583.06	2326	2318.47	3.09654	3.04788	3.08356	3.33309	3.36201	3.35262	3.16759	3.1995	3.36661	3.3652	1.87468	8.47518e-05	0.00288121	1.52079	0.00758035	0.0989001	1.28044	0.0168378	0.11184	1.03873	0.227225	0.741374
SYT11	154.658	139.503	166.166	179.508	200.488	184.145	83.6709	67.8254	161.955	182.724	2.18937	2.14458	2.22054	2.25408	2.30209	2.26516	1.92257	1.83139	2.20939	2.2618	1.22552	0.0280418	0.0685891	2.27516	0.0208311	0.125378	0.493659	0.00612204	0.0809939	0.91647	0.253094	0.755252
CDC42EP4	10.4724	16.5803	14.164	96.1443	75.5476	70.9652	19.8919	15.7537	54.514	63.4821	1.02005	1.21959	1.15119	1.98292	1.87822	1.85105	1.29868	1.19738	1.73651	1.80265	5.88735	0.000402881	0.00525245	3.31026	0.0131854	0.113278	1.29725	0.25768	0.449879	0.7294	0.101171	0.646998
CYP27C1	15.6964	9.49557	20.4797	33.5587	27.5403	33.4209	11.7874	10.0135	27.0787	21.6538	1.1958	0.977521	1.31132	1.52581	1.43997	1.52402	1.07142	1.00059	1.43263	1.33553	2.06955	0.0302583	0.0721061	2.23534	0.028535	0.134775	0.71601	0.402473	0.590347	0.773369	0.116539	0.662224
GREM2	5.32677	2.73555	6.62828	71.9854	63.274	54.9741	9.64524	5.92208	59.7674	53.788	0.726464	0.437045	0.821401	1.85724	1.80123	1.74016	0.984313	0.772474	1.77646	1.73069	12.9493	0.000699811	0.00693853	7.29447	0.0149874	0.116253	1.58952	0.289348	0.482966	0.89539	0.398993	0.820551
NSUN4	74.2992	50.7481	69.9893	58.2654	58.6692	57.2729	45.9146	42.9884	58.6816	64.1853	1.87098	1.70542	1.84503	1.76541	1.76841	1.75795	1.66195	1.63335	1.7685	1.80744	0.893204	0.448599	0.548295	1.38203	0.0283774	0.134775	0.683741	0.0982693	0.258069	1.05794	0.208511	0.731695
ITGA5	294.009	273.386	313.992	26.438	28.7299	18.5269	139.851	147.122	18.3575	18.2856	2.46836	2.43678	2.49692	1.42223	1.45833	1.2678	2.14567	2.16768	1.26381	1.26211	0.0836123	5.86316e-05	0.00248629	0.127688	0.000152533	0.0710801	0.488389	0.000980149	0.0600877	0.745842	0.210388	0.733612
FSBP	236.247	233.643	241.076	308.66	330.067	284.441	98.3487	123.196	284.961	316.054	2.37337	2.36855	2.38215	2.48948	2.5186	2.45399	1.99277	2.0906	2.45479	2.49976	1.29847	0.00413277	0.0195066	2.71284	0.0149338	0.116253	0.467416	0.0028545	0.0704931	0.976553	0.753974	0.9327
OBSL1	141.886	141.023	150.819	71.8411	75.5198	67.9632	107.52	106.775	62.8904	65.0905	2.15194	2.14929	2.17846	1.85637	1.87806	1.83227	2.03149	2.02847	1.79858	1.81352	0.49645	4.69744e-05	0.00232767	0.597218	0.00115527	0.0838996	0.741115	0.00171678	0.0646735	0.891546	0.0702837	0.603688
BAIAP2	1450.68	1944.77	1377.05	973.093	905.247	980.778	1733.23	1549.19	926.113	888.267	3.16157	3.28887	3.13895	2.98815	2.95677	2.99157	3.23886	3.1901	2.96666	2.94854	0.599082	0.0105134	0.0350753	0.552757	0.0100938	0.107449	1.03167	0.793246	0.882273	0.951891	0.272025	0.765477
PPIB	5024.88	3426.07	5120.6	2253.14	2544.15	2184.38	4275.6	4272.92	2459.05	2736.66	3.70113	3.5348	3.70932	3.35279	3.40554	3.33933	3.631	3.63072	3.39077	3.43722	0.514434	0.00943271	0.032559	0.607791	0.0112774	0.110874	0.944828	0.826407	0.904301	1.11629	0.221971	0.738423
TCF25	1255.69	1612.92	1364.28	1091.04	1044.69	1092.49	828.84	861.436	1002.47	1089.5	3.09888	3.20761	3.1349	3.03784	3.01899	3.03842	2.91847	2.93522	3.00107	3.03723	0.762652	0.0240466	0.0616036	1.23765	0.0435716	0.154988	0.598979	0.0132759	0.102044	0.972039	0.483346	0.852166
AGRN	1632.8	1871.31	1843.1	2774.52	2318.32	2497.87	881.52	1054.64	2254.79	2372.27	3.21293	3.27215	3.26555	3.44319	3.36517	3.39757	2.94523	3.0231	3.35311	3.37516	1.41956	0.00666995	0.0259428	2.38981	0.0111536	0.110399	0.543132	0.00588449	0.0806869	0.914353	0.300902	0.775054
BOP1	1162.05	1135.06	1260.21	886.586	847.373	909.443	564.824	611.6	797.601	825.495	3.06522	3.05502	3.10044	2.94772	2.92807	2.95878	2.75191	2.78647	2.90179	2.91671	0.743088	0.00143374	0.010133	1.37969	0.0175821	0.121556	0.496058	0.000810803	0.0600877	0.921027	0.0695891	0.603688
ST5	238.772	274.606	229.955	87.3392	83.5047	69.9858	237.057	207.21	72.3368	76.9731	2.37798	2.43871	2.36164	1.94121	1.92171	1.84501	2.37485	2.31641	1.85936	1.88634	0.323986	0.000199334	0.00390384	0.336081	0.0046022	0.0869557	0.896503	0.295402	0.4893	0.929972	0.502656	0.861425
PRKX	365.915	373.292	359.338	792.659	860.469	849.774	372.899	441.658	836.307	869.274	2.56338	2.57205	2.5555	2.89909	2.93474	2.9293	2.57159	2.64509	2.92237	2.93916	2.27838	7.75797e-06	0.00119533	2.09388	0.0133939	0.113278	1.11223	0.209642	0.397885	1.02216	0.577955	0.880131
THAP1	63.9894	91.7346	69.5264	100.154	78.7077	89.8716	35.7299	36.0338	84.327	59.4471	1.80611	1.96253	1.84215	2.00067	1.89602	1.95362	1.55303	1.55671	1.92597	1.77413	1.19304	0.228096	0.323551	2.00344	0.0602663	0.177798	0.477893	0.0140831	0.104386	0.80251	0.241648	0.750958
ASS1	396.7	405.352	378.137	40.5133	59.4029	36.0843	467.67	729.701	34.2868	52.1061	2.59846	2.60783	2.57765	1.6076	1.77381	1.55732	2.66994	2.86314	1.53513	1.71689	0.115236	0.000136443	0.00344592	0.0721522	0.0132551	0.113278	1.52184	0.0996387	0.260306	0.952859	0.863666	0.961525
DNAJC9	538.038	649.881	537.458	623.477	638.983	611.858	315.795	257.55	588.289	675.679	2.73081	2.81283	2.73034	2.79482	2.80549	2.78665	2.49941	2.41086	2.76959	2.82974	1.08632	0.249235	0.346521	2.20455	0.0232919	0.12836	0.498452	0.00823243	0.0872746	1.01154	0.875284	0.964219
FARP2	149.67	160.856	184.022	99.3894	90.4714	97.4696	138.954	142.723	102.786	83.1453	2.17513	2.20644	2.26487	1.99734	1.95651	1.98887	2.14287	2.15449	2.01193	1.91984	0.580996	0.00128457	0.00964563	0.660087	0.0588367	0.175964	0.854347	0.146011	0.324987	0.970649	0.718326	0.920981
APOE	1344.55	1147.06	1390.84	71.0382	101.194	56.5923	666.112	667.114	56.8612	68.2983	3.12858	3.05959	3.14328	1.85149	2.00515	1.75276	2.82355	2.8242	1.75482	1.83441	0.0589382	9.05467e-05	0.00289498	0.0938772	0.00149178	0.0838996	0.515097	0.00329972	0.0710852	0.820451	0.504118	0.861425
RSRC2	483.292	548.021	634.734	1135.94	1009.78	1040.72	665.59	673.069	1204.63	1054.28	2.68421	2.7388	2.80259	3.05536	3.00423	3.01733	2.82321	2.82806	3.08085	3.02296	1.91258	0.00163268	0.0110617	1.68744	0.0160866	0.119346	1.20524	0.154363	0.334598	1.06337	0.435806	0.832654
NDUFA8	304.427	303.427	284.026	186.792	190.852	200.467	120.915	107.219	167.445	163.801	2.48348	2.48205	2.45336	2.27136	2.2807	2.30204	2.08248	2.03027	2.22387	2.21432	0.648194	0.000147598	0.00355892	1.45198	0.0255823	0.13048	0.383685	0.000377521	0.0600877	0.85947	0.0127449	0.420815
CACNA2D2	66.655	42.7542	58.5145	82.9181	80.4007	79.3445	29.5588	37.326	79.887	74.7541	1.82383	1.63098	1.76726	1.91865	1.90526	1.89952	1.47069	1.57201	1.90248	1.87364	1.44508	0.043871	0.0939807	2.31205	0.0200158	0.124977	0.597457	0.0774366	0.228257	0.955899	0.226043	0.740036
ZMYND11	276.624	242.993	281.616	282.689	249.012	253.652	137.457	149.458	243.209	259.535	2.44189	2.38559	2.44966	2.45131	2.39622	2.40424	2.13817	2.17452	2.38598	2.4142	0.980181	0.765646	0.822604	1.75224	0.00879357	0.104467	0.537138	0.0027406	0.0704739	0.960226	0.534695	0.871398
NDUFA7	1087.07	883.951	1091.4	683.301	699.35	709.97	381.484	437.758	762.919	662.768	3.03626	2.94643	3.03798	2.83461	2.84469	2.85124	2.58148	2.64123	2.88248	2.82136	0.683322	0.00594257	0.0242707	1.74025	0.0301427	0.137442	0.401272	0.00309014	0.0709848	1.02194	0.745497	0.931074
FASTKD2	608.484	414.215	610.489	399.606	413.015	415.47	484.861	478.939	407.065	397.83	2.78425	2.61723	2.78568	2.60163	2.61597	2.61854	2.68562	2.68028	2.60966	2.5997	0.751959	0.105617	0.177801	0.835127	0.00517551	0.0894677	0.885201	0.568593	0.730414	0.983105	0.411495	0.824711
ANK2	446.356	443.836	450.268	736.203	770.208	737.399	551.545	582.066	761.515	715.23	2.64968	2.64722	2.65347	2.867	2.88661	2.8677	2.74158	2.76497	2.88168	2.85445	1.67391	4.73237e-06	0.00118853	1.30269	0.0235917	0.128437	1.26853	0.00143852	0.0617997	0.987213	0.692636	0.912139
RNF139	31.9636	26.0541	30.2333	22.0818	21.8114	23.6149	11.6196	13.2867	13.412	29.7554	1.50466	1.41588	1.48049	1.34403	1.33868	1.37319	1.06519	1.12342	1.12749	1.47357	0.764956	0.0158091	0.04647	1.73319	0.360851	0.489038	0.423332	0.00271637	0.0704739	0.95916	0.718222	0.920981
FCHO2	109.368	110.755	90.7507	77.9191	85.0098	80.1857	113.35	117.101	89.0525	88.3701	2.03889	2.04436	1.95785	1.89164	1.92947	1.9041	2.05442	2.06856	1.94965	1.94631	0.782037	0.0249435	0.0632254	0.769893	0.00407013	0.0866504	1.11195	0.281595	0.47418	1.09468	0.071104	0.603688
MDN1	2804.74	2389.86	3007.48	1662.35	1755.12	1620.28	2271.82	2279.78	1599.89	1558.52	3.44789	3.37837	3.4782	3.22072	3.24431	3.20959	3.35637	3.35789	3.20409	3.19271	0.614204	0.00256259	0.0146431	0.693912	0.0013048	0.0838996	0.832399	0.134533	0.309873	0.940423	0.152472	0.694441
IMMT	31.7151	36.43	41.2588	36.5929	32.692	41.076	15.7258	14.9385	33.3878	20.0679	1.50127	1.56146	1.61552	1.5634	1.51444	1.61359	1.19661	1.17431	1.52359	1.3025	1.00875	0.924699	0.946442	1.74326	0.177074	0.309474	0.420428	0.00328771	0.0710164	0.726558	0.193593	0.72346
EHD1	1282.39	1450.86	1251.15	842.218	873.308	816.334	1088.21	1114.4	811.387	802.251	3.10802	3.16163	3.09731	2.92542	2.94117	2.91187	3.03671	3.04704	2.90923	2.90431	0.635443	0.000818159	0.00756428	0.732603	0.0017874	0.0838996	0.829213	0.0534085	0.184538	0.956	0.178579	0.709471
ARSB	76.4103	52.5201	72.9355	42.5793	43.4559	41.1494	90.4942	76.1778	37.5561	43.7381	1.88315	1.72033	1.86294	1.6292	1.63805	1.61436	1.95662	1.88183	1.57468	1.64086	0.630045	0.0196005	0.0536041	0.48775	0.0247537	0.129349	1.23849	0.269133	0.460676	0.958774	0.512444	0.864283
MYH9	8190.29	11723.5	8016.42	3412.68	3659.9	3346.16	8134.39	6782.57	3423.92	3390.81	3.9133	4.06906	3.90398	3.5331	3.56347	3.52455	3.91032	3.83139	3.53452	3.5303	0.373028	0.00153651	0.0106172	0.456844	0.0133635	0.113278	0.80112	0.311343	0.504523	0.981126	0.63954	0.896514
INPP1	274.29	340.372	228.129	25.1409	29.1947	14.5267	336.859	339.4	18.7581	23.5726	2.43821	2.53195	2.35818	1.40038	1.4653	1.16217	2.52745	2.53071	1.27319	1.37241	0.0817074	0.000468031	0.00568767	0.0625954	0.00168887	0.0838996	1.20361	0.275318	0.467749	0.922073	0.883707	0.966024
PITPNB	628.159	1005.7	601.577	978.749	998.06	966.821	454.696	544.337	1095.78	1011.47	2.79807	3.00247	2.77929	2.99067	2.99916	2.98535	2.65772	2.73587	3.03972	3.00495	1.3168	0.139437	0.220107	2.10929	0.0168236	0.120689	0.670361	0.190335	0.376235	1.0738	0.115925	0.661637
CDON	1083.85	818.817	1042.01	94.1792	120.286	72.3562	636.243	609.179	72.7306	72.5953	3.03497	2.91319	3.01787	1.97395	2.08022	1.85948	2.80362	2.78474	1.86172	1.86091	0.0974033	0.000164188	0.00367478	0.116688	0.000102552	0.0710801	0.63441	0.0295697	0.138998	0.760016	0.273956	0.765477
LPL	591.279	534.048	627.155	79.1548	72.4578	59.9232	225.972	272.587	51.0527	47.1793	2.77179	2.72758	2.79737	1.89848	1.86009	1.77759	2.35405	2.43551	1.70802	1.67375	0.120706	2.3511e-05	0.00189367	0.197032	0.00391679	0.0866504	0.426731	0.00269068	0.0704739	0.696563	0.048077	0.571535
SLC25A24	4271.93	3276.4	4491.28	3354.55	3513.53	3360.75	1556.16	1862.23	3240.91	3549.56	3.63062	3.5154	3.65237	3.52563	3.54574	3.52644	3.19205	3.27003	3.51067	3.55017	0.849598	0.194994	0.285493	1.98645	0.0206569	0.125378	0.425893	0.00956642	0.0912903	0.995784	0.905875	0.973884
HJURP	152.547	183.681	164.473	92.8658	98.6579	91.619	126.476	126.324	98.3956	96.5271	2.1834	2.26406	2.21609	1.96786	1.99413	1.96199	2.10201	2.10149	1.99298	1.98465	0.565493	0.000633025	0.00658389	0.771055	0.00136151	0.0838996	0.757338	0.0289498	0.137832	1.03264	0.360015	0.800758
PARD6B	195.872	251.616	198.105	155.523	151.74	161.307	227.669	212.521	170.881	151.316	2.29197	2.40074	2.2969	2.19179	2.1811	2.20765	2.3573	2.3274	2.23269	2.17988	0.725798	0.0198254	0.0540055	0.73195	0.0463062	0.159835	1.02276	0.808212	0.892634	1.03143	0.60313	0.886226
BRD7	889.965	851.528	923.21	996.545	939.971	970.032	777.818	762.305	923.901	916.966	2.94937	2.9302	2.9653	2.9985	2.97311	2.98679	2.89088	2.88213	2.96563	2.96235	1.09076	0.0390727	0.0863199	1.19527	0.00361353	0.0866504	0.866958	0.0195769	0.118677	0.950027	0.103144	0.646998
ZNF518B	12.6333	11.4433	17.4047	20.3632	20.5821	20.6882	27.5515	25.7374	26.1984	29.6414	1.10152	1.05855	1.24067	1.30885	1.31349	1.31572	1.44015	1.41056	1.41827	1.4719	1.48581	0.0311821	0.073719	1.04787	0.585362	0.682428	1.92697	0.0268777	0.134543	1.359	0.00717535	0.3595
MTHFD2	2259.89	1696.93	2343.89	718.743	873.983	724.257	2169.75	1888.62	930.108	1098.94	3.35409	3.22966	3.36994	2.85657	2.9415	2.85989	3.33641	3.27614	2.96853	3.04097	0.367734	0.00117563	0.00917147	0.499966	0.0235574	0.128437	0.96617	0.862223	0.924162	1.31359	0.0772498	0.60831
SEC23A	1196.46	1120.58	1078.29	1023.01	1053.03	999.552	1365.64	1463.92	1191.38	1042.51	3.0779	3.04944	3.03274	3.00988	3.02244	2.99981	3.13534	3.16552	3.07605	3.01808	0.90583	0.0442304	0.0945258	0.789483	0.0870933	0.207791	1.25005	0.0176237	0.114043	1.08949	0.215065	0.733625
MORC2	640.732	867.987	610.34	1504.93	1416.1	1559.15	986.208	916.333	1533.14	1601.84	2.80668	2.93851	2.78557	3.17752	3.15109	3.19289	2.99397	2.96205	3.18558	3.20462	2.11423	0.00260039	0.0147234	1.64779	0.00724628	0.0977944	1.34674	0.122234	0.293193	1.04962	0.306101	0.777299
SEC31A	2109.12	2569.24	1839.23	2144.18	2242.33	2258.89	2963.15	2830.75	2603.45	2707.06	3.3241	3.4098	3.26464	3.33126	3.3507	3.3539	3.47175	3.4519	3.41555	3.4325	1.01961	0.785427	0.838194	0.916569	0.101387	0.22417	1.33345	0.100347	0.261564	1.19869	0.00576655	0.346393
SMAD1	444.303	585.772	449.956	535.657	565.345	537.889	304.699	346.068	452.856	510.739	2.64768	2.76773	2.65317	2.72889	2.75231	2.73069	2.48387	2.53916	2.65596	2.7082	1.10734	0.296779	0.396383	1.48071	0.0462957	0.159835	0.659547	0.0470409	0.173612	0.881933	0.0848415	0.627788
GAS1	50.3179	56.6165	50.3181	87.9831	88.9074	96.532	24.9593	33.4805	69.4658	68.4148	1.70172	1.75294	1.70172	1.9444	1.94894	1.98467	1.39723	1.52479	1.84177	1.83515	1.73875	0.000350376	0.00498559	2.35936	0.0274562	0.133441	0.557446	0.0160912	0.10901	0.756415	0.00536955	0.345751
UTP20	2175.06	1762.02	2225.68	1154.73	1124.55	1088.61	1598.95	1750.73	1012.37	1142.01	3.33747	3.24601	3.34746	3.06248	3.05098	3.03687	3.20383	3.24322	3.00534	3.05767	0.546491	0.00141816	0.0101116	0.64316	0.0278737	0.134279	0.815304	0.144254	0.322797	0.959524	0.454618	0.837336
MAGED4	255.997	354.92	272.818	460.214	503.752	414.602	212.779	223.613	396.918	441.25	2.40823	2.55013	2.43587	2.66296	2.70222	2.61763	2.32793	2.3495	2.5987	2.64468	1.55993	0.0170056	0.0487421	1.92068	0.00795778	0.100789	0.740706	0.112513	0.27962	0.911999	0.354304	0.79762
TOP2A	2705.69	2457.04	3091.35	2648.78	2454.1	2797.39	1072.7	1278.54	2384.15	2426.35	3.43228	3.39041	3.49015	3.42305	3.38989	3.44675	3.03048	3.10671	3.37733	3.38495	0.957135	0.622758	0.703793	2.04594	0.0146924	0.115678	0.427287	0.00428005	0.0751074	0.913355	0.168925	0.704846
CHN1	162.002	170.414	159.869	442.745	483.316	488.352	179.64	221.044	484.527	467.893	2.20952	2.23151	2.20376	2.64615	2.68423	2.68873	2.2544	2.34448	2.68532	2.67015	2.87316	8.70793e-06	0.00119533	2.37699	0.0142653	0.115281	1.22089	0.0963768	0.255493	1.01005	0.814475	0.948498
FGD1	84.3495	128.716	88.5516	200.412	210.157	174.787	91.355	96.2444	190.614	172.949	1.92608	2.10963	1.9472	2.30192	2.32254	2.24251	1.96073	1.98338	2.28015	2.23792	1.94073	0.00933599	0.0323667	1.93798	0.00689941	0.095645	0.932968	0.786986	0.879316	0.931646	0.451988	0.836888
CEP72	67.0083	90.6279	64.3212	129.109	138.134	159.761	42.3258	52.0721	117.852	142.374	1.82613	1.95726	1.80835	2.11096	2.1403	2.20347	1.62661	1.71661	2.07134	2.15343	1.92381	0.00610169	0.0246181	2.75669	0.0185647	0.122276	0.637946	0.0692283	0.214229	0.914134	0.462653	0.841159
FUCA2	164.481	123.875	167.25	48.6139	58.6726	46.7913	131.908	124.139	38.5652	41.6455	2.21612	2.09298	2.22337	1.68676	1.76844	1.67017	2.12027	2.09391	1.5862	1.61957	0.338182	0.000841492	0.007669	0.313266	0.00177393	0.0838996	0.842988	0.294063	0.487994	0.780879	0.0827429	0.623729
PIP4K2A	51.9701	43.768	56.5229	85.1806	79.0525	85.5468	49.2813	54.1645	88.5166	91.3375	1.71575	1.64116	1.75222	1.93034	1.89792	1.9322	1.69268	1.73371	1.94702	1.96065	1.64047	0.00326822	0.0170109	1.73863	0.00797387	0.100789	1.0191	0.835565	0.909258	1.08008	0.114107	0.66005
HMGA1	1056.11	1725.11	2654.65	3003.95	2419.6	2308.91	918.779	864.743	2420.73	2184.12	3.02371	3.23682	3.42401	3.47769	3.38374	3.36341	2.96321	2.93689	3.38395	3.33928	1.42249	0.210474	0.302928	2.58189	0.00394438	0.0866504	0.492154	0.159982	0.340908	0.893283	0.406007	0.821845
POU3F3	200.556	96.7028	203.873	284.967	321.559	235.208	88.3057	85.7453	251.971	362.269	2.30224	1.98544	2.30936	2.45479	2.50726	2.37145	1.94599	1.93321	2.40135	2.55903	1.67967	0.0973787	0.166974	3.52908	0.0207454	0.125378	0.520974	0.156659	0.337162	1.0946	0.677778	0.908111
MPDZ	2279.01	2143.23	2096.11	1423.17	1484.89	1579.18	2706.75	2438.66	1419.05	1400.08	3.35775	3.33107	3.32141	3.15326	3.17169	3.19843	3.43245	3.38715	3.152	3.14615	0.688401	0.000677205	0.00683739	0.547892	0.00758441	0.0989001	1.18406	0.0447663	0.169422	0.942382	0.233685	0.746549
DENND4B	43.8779	40.0487	40.7355	92.4894	76.458	93.8	38.0311	36.9315	80.6487	97.7793	1.64225	1.60259	1.60997	1.96609	1.88342	1.9722	1.58014	1.5674	1.9066	1.99025	2.10768	0.000490054	0.00576708	2.38023	0.0125129	0.112889	0.901989	0.0731663	0.222453	1.01863	0.881354	0.965447
ISG15	255.569	330.385	245.581	121.284	125.564	146.805	273.906	280.207	137.98	117.352	2.40751	2.51902	2.39019	2.0838	2.09887	2.16674	2.4376	2.44748	2.13982	2.06949	0.473405	0.00250803	0.014444	0.460794	0.0108639	0.109004	0.99956	0.948942	0.973346	0.972933	0.797146	0.945448
ZFPL1	423.866	419.367	387.841	306.658	287.61	302.605	539.9	475.48	307.829	271.487	2.62723	2.62259	2.58865	2.48665	2.4588	2.48088	2.73231	2.67713	2.48831	2.43375	0.728529	0.000754714	0.00724086	0.570541	0.0244251	0.128824	1.23719	0.0380351	0.155085	0.968893	0.576783	0.880131
PTGR2	17.6519	24.8544	21.9249	62.5764	64.1763	58.0744	33.188	37.1479	54.2316	67.1484	1.24679	1.3954	1.34094	1.79641	1.80737	1.76398	1.52098	1.56993	1.73425	1.82704	2.8686	0.000523636	0.00595139	1.72572	0.0463125	0.159835	1.63747	0.034402	0.148461	0.985083	0.837152	0.953487
GNS	665.289	538.251	676.911	445.647	401.853	497.771	1028.5	975.385	498.128	358.21	2.82301	2.73098	2.83053	2.64899	2.60407	2.69703	3.0122	2.98918	2.69734	2.55414	0.715398	0.0256524	0.0644594	0.427339	0.0354334	0.145484	1.59846	0.016466	0.110371	0.954831	0.728096	0.924695
FHOD1	333.893	551.771	332.622	208.106	192.505	228.85	397.688	392.447	214.21	225.241	2.52361	2.74176	2.52195	2.31828	2.28444	2.35955	2.59954	2.59378	2.33084	2.35265	0.516678	0.0225338	0.0588891	0.556172	0.00195159	0.0863952	0.972844	0.993064	0.996279	1.04721	0.524159	0.868961
TMPO	379.386	1063.87	436.754	2872.16	2387.03	2457.63	585.747	386.341	2550.24	2531.14	2.57908	3.02689	2.64024	3.45821	3.37786	3.39052	2.76771	2.58697	3.40658	3.40332	4.10467	0.00976392	0.0332634	5.22728	0.0150827	0.116253	0.775598	0.73616	0.84575	0.987722	0.911041	0.976487
GOLGA5	752.047	554.908	729.892	474.371	504.007	489.502	714.639	790.523	516.378	566.257	2.87624	2.74422	2.86326	2.67612	2.70244	2.68975	2.85409	2.89791	2.71297	2.75301	0.720663	0.0315711	0.0742682	0.719281	0.0404851	0.151959	1.10845	0.458232	0.640523	1.10633	0.092611	0.635379
MCM3	1588.39	1494.55	1551.92	1739.51	1790.23	1797.76	2047.78	2093.6	1761.39	1659.43	3.20096	3.17451	3.19087	3.24043	3.25291	3.25473	3.31128	3.32089	3.24586	3.21996	1.14944	0.00245628	0.0142478	0.82601	0.0264782	0.131851	1.34029	0.00123259	0.0600877	0.963159	0.24026	0.750958
EPB41L3	1620.3	1267.56	2035.75	807.34	923.21	738.693	1905.01	1843.79	844.448	894.275	3.2096	3.10297	3.30872	2.90706	2.9653	2.86846	3.2799	3.26571	2.92657	2.95147	0.501511	0.0111223	0.0364427	0.463808	0.00183756	0.0838996	1.14209	0.455546	0.637322	1.05623	0.546547	0.875604
IFRD1	233.774	225.631	231.673	181.766	223.011	191.506	528.424	651.637	446.084	465.589	2.3688	2.3534	2.36488	2.25951	2.34833	2.28218	2.72298	2.81401	2.64942	2.668	0.86283	0.0720509	0.134648	0.772564	0.141889	0.271241	2.56135	0.00131102	0.0600877	2.29339	0.00194141	0.282711
POC5	143.124	137.56	146.49	149.865	158.307	158.778	117.292	121.262	157.005	183.633	2.15571	2.13849	2.16581	2.1757	2.1995	2.20079	2.06927	2.08372	2.19591	2.26395	1.09311	0.0275544	0.0677261	1.42793	0.0477277	0.161284	0.83767	0.0070403	0.0836748	1.09424	0.260983	0.760489
ARHGAP21	537.346	629.599	584.973	743.573	753.569	732.616	622.053	593.034	734.78	771.547	2.73025	2.79906	2.76714	2.87132	2.87712	2.86488	2.79383	2.77308	2.86616	2.88736	1.27275	0.0063808	0.0253003	1.23969	0.0243538	0.128824	1.04036	0.550628	0.717866	1.01333	0.57958	0.880448
SOGA3	725.074	602.723	759.325	1200.81	1289.95	1243.49	897.15	837.367	1238.46	1255.51	2.86038	2.78012	2.88043	3.07947	3.11057	3.09464	2.95287	2.92292	3.09288	3.09882	1.78919	0.00134165	0.00980914	1.43785	0.00921142	0.105326	1.24659	0.0981749	0.258057	1.0018	0.94062	0.983657
ADD2	167.634	194.974	190.91	606.283	533.244	585.956	257.495	208.331	534.302	616.198	2.22436	2.28998	2.28083	2.78268	2.72693	2.76787	2.41077	2.31875	2.72779	2.78972	3.1173	4.82525e-05	0.00232767	2.46981	0.0192433	0.12365	1.26236	0.104889	0.268367	1.00015	0.990639	0.995623
TOP2B	3621.78	4593.44	4247.47	4692.56	4176.07	4758.75	2148.04	2429.15	4263.92	4085.08	3.55892	3.66214	3.62813	3.67141	3.62077	3.67749	3.33204	3.38545	3.62981	3.6112	1.09345	0.318679	0.417427	1.82404	0.0114723	0.110971	0.550907	0.00990977	0.0924879	0.918995	0.233454	0.746549
DNM1	56.7906	76.5026	48.7724	80.8271	79.0086	82.908	56.9824	61.2374	82.0578	76.4108	1.75428	1.88368	1.68817	1.90756	1.89767	1.9186	1.75574	1.78702	1.91412	1.88315	1.33328	0.0832794	0.148579	1.34046	0.0286244	0.134775	0.973988	0.960867	0.981204	0.979234	0.551915	0.878289
SLC2A1	2081.12	1716.38	2308.31	1999.29	2123.77	1991.07	900.745	1084.65	1678.75	1806.81	3.3183	3.23461	3.36329	3.30088	3.32711	3.29909	2.9546	3.03529	3.22499	3.25691	1.00136	0.930075	0.9494	1.7556	0.0297258	0.13655	0.487747	0.0122816	0.0988541	0.855124	0.0265775	0.491571
GNL3L	441.966	602.559	515.725	392.25	417.348	381.932	274.667	283.977	352.857	364.413	2.64539	2.78	2.71242	2.59356	2.6205	2.58199	2.43881	2.45328	2.5476	2.56159	0.763679	0.0481742	0.100516	1.28395	0.00849245	0.103	0.537072	0.0132273	0.102044	0.902961	0.0666495	0.597306
PRELID1	213.573	169.153	221.142	118.197	125.207	139.311	69.4058	69.6237	69.9912	73.615	2.32955	2.22828	2.34467	2.07261	2.09763	2.14399	1.8414	1.84276	1.84504	1.86697	0.633773	0.00960411	0.0329699	1.03292	0.332362	0.463535	0.345347	0.00230954	0.0698191	0.562845	0.00307212	0.287815
SDCCAG8	11.1178	18.8449	11.5707	26.3599	30.0164	27.1537	8.0877	10.6084	27.9345	27.3452	1.04602	1.27519	1.06336	1.42094	1.47736	1.43383	0.907825	1.02565	1.44614	1.43688	2.01115	0.0139557	0.0428346	2.95675	0.0151413	0.116253	0.675219	0.22092	0.41079	0.992692	0.916757	0.97819
HAUS2	417.613	441.026	335.544	484.447	512.492	491.777	333.109	360.85	550.058	550.675	2.62077	2.64446	2.52575	2.68525	2.70969	2.69177	2.52259	2.55733	2.74041	2.7409	1.24664	0.0561602	0.112418	1.58616	0.0074092	0.0981006	0.871674	0.325115	0.517678	1.10908	0.0174181	0.452721
FKBP8	663.127	1048.91	719.388	519.922	517.944	485.359	676.892	669.49	419.408	416.348	2.8216	3.02074	2.85696	2.71594	2.71428	2.68606	2.83052	2.82574	2.62264	2.61946	0.626474	0.0352095	0.0801866	0.620742	0.00019184	0.0710801	0.830613	0.432477	0.617376	0.823013	0.00674848	0.359126
RTN4RL2	95.7963	54.8633	93.0484	189.444	193.762	207.681	62.0729	80.961	172.185	158.681	1.98135	1.73928	1.96871	2.27748	2.28727	2.3174	1.7929	1.90828	2.236	2.20052	2.42457	0.00750984	0.0280774	2.3132	0.0259015	0.130921	0.88036	0.705504	0.825327	0.839922	0.0338192	0.527043
FTL	1077.54	646.214	817.028	104.244	146.502	121.235	704.769	530.115	107.257	108.341	3.03243	2.81038	2.91224	2.01805	2.16584	2.08363	2.84805	2.72437	2.03043	2.03479	0.146404	0.000424067	0.00538605	0.17459	0.00667438	0.0952816	0.729038	0.257688	0.449879	0.869391	0.381047	0.812063
ADAMTS15	141.175	184.953	162.699	46.4004	40.655	39.7795	89.6024	105.139	40.8454	37.0882	2.14976	2.26706	2.21138	1.66652	1.60911	1.59966	1.95232	2.02176	1.61114	1.56924	0.259468	0.000125268	0.00333283	0.40019	0.0102822	0.107449	0.597578	0.0220902	0.12315	0.921674	0.344255	0.792944
UCK2	171.953	207.766	154.114	243.368	257.267	279.787	146.64	154.978	235.926	214.681	2.23541	2.31757	2.18784	2.38626	2.41038	2.44683	2.16625	2.19027	2.37278	2.33179	1.46192	0.0159945	0.0468439	1.49397	0.018122	0.122081	0.847507	0.261154	0.452132	0.866083	0.10774	0.649583
STAT3	961.93	1381.56	936.396	640.419	623.625	669.248	832.312	847.956	576.089	552.665	2.98314	3.14037	2.97146	2.80646	2.79492	2.82559	2.92029	2.92837	2.76049	2.74246	0.589439	0.0156744	0.0462597	0.67177	0.00325062	0.0866504	0.768442	0.224638	0.414734	0.875776	0.0230506	0.476879
SMYD2	167.007	197.836	158.975	422.934	445.878	473.203	184.59	222.846	466.504	463.742	2.22273	2.29631	2.20133	2.62627	2.64922	2.67505	2.26621	2.348	2.66886	2.66628	2.56199	0.000214501	0.00401914	2.28317	0.0126425	0.112911	1.16673	0.257558	0.449847	1.03976	0.410186	0.824108
HIST1H1C	1750.44	2087.39	2015.36	4222	3485.03	3890.98	565.709	871.486	4103.74	3784.36	3.24315	3.3196	3.30435	3.62552	3.54221	3.59006	2.75259	2.94026	3.61318	3.57799	1.98149	0.000904768	0.00794087	5.48854	0.0158544	0.118974	0.368311	0.0101444	0.0930238	1.02019	0.793723	0.944593
POLR1D	221.063	777.959	278.048	1247.33	1130	1099.98	430.853	324.035	1081.28	1089.37	2.34452	2.89096	2.44412	3.09598	3.05308	3.04138	2.63433	2.51059	3.03394	3.03718	2.72288	0.0406276	0.088685	2.87546	0.0173959	0.121556	0.886664	0.958276	0.978931	0.936349	0.2841	0.768175
IFI27L2	32.9211	21.4985	32.6626	23.2918	20.7822	21.4049	8.7947	10.658	15.216	20.2541	1.51747	1.33241	1.51405	1.3672	1.31769	1.33051	0.944221	1.02768	1.1823	1.30651	0.751921	0.138477	0.218938	1.8234	0.0745554	0.193897	0.335075	0.0116772	0.0966977	0.812554	0.157067	0.699166
TNFRSF10B	63.3861	55.2538	59.1748	62.3408	74.9909	72.7543	32.8782	34.3768	65.7665	69.6349	1.80199	1.74236	1.77214	1.79477	1.87501	1.86186	1.51691	1.53627	1.818	1.84283	1.18149	0.0766017	0.140684	2.01325	0.00267268	0.0866504	0.567346	0.00183921	0.0656647	0.966757	0.713735	0.919292
TTLL1	42.5698	38.1561	37.1397	58.3855	68.121	64.8726	33.6978	35.7722	62.3061	68.2615	1.6291	1.58156	1.56984	1.76631	1.83328	1.81206	1.5276	1.55355	1.79453	1.83418	1.62371	0.00142486	0.010133	1.87948	0.00740422	0.0981006	0.8841	0.127645	0.300752	1.02337	0.745975	0.931074
TAF3	13.2236	36.1078	13.2075	42.8455	37.251	42.4012	20.5085	17.7909	34.5554	31.8275	1.12135	1.5576	1.12082	1.63191	1.57114	1.62738	1.31193	1.2502	1.53852	1.5028	1.95874	0.0793728	0.144001	1.73326	0.0214431	0.126147	0.918614	0.943846	0.970713	0.812867	0.0517975	0.579629
IQSEC1	246.933	350.987	265.649	417.254	402.201	388.67	195.597	230.359	370.769	347.88	2.39258	2.54529	2.42431	2.6204	2.60444	2.58958	2.29136	2.36241	2.5691	2.54143	1.39899	0.0334585	0.0773087	1.68714	0.026749	0.132531	0.739876	0.148084	0.326791	0.89227	0.0489941	0.574214
H1F0	1146.53	1492.78	1158.37	1212.39	1008.1	1009.17	329.407	406.917	1030.85	966.029	3.05939	3.174	3.06385	3.08364	3.0035	3.00396	2.51773	2.60951	3.0132	2.98499	0.85043	0.209436	0.30219	2.71196	0.0119348	0.112053	0.290832	0.00286199	0.0704931	0.927441	0.448401	0.835709
KIAA1143	8.01838	37.8501	15.0487	91.9354	70.5978	70.3147	25.2903	25.7712	69.6573	100.083	0.904087	1.57807	1.1775	1.96348	1.84879	1.84705	1.40295	1.41113	1.84297	2.00036	3.82237	0.028791	0.0697317	3.32423	0.0226547	0.127481	1.25732	0.512584	0.688391	1.09346	0.678078	0.908111
SRRM4	8.73742	9.75355	9.10707	40.0165	35.8295	33.3825	8.53028	11.6477	25.8407	36.9566	0.941383	0.989163	0.959379	1.60224	1.55424	1.52352	0.930963	1.06624	1.4123	1.56769	3.95784	2.41292e-05	0.00189367	3.11217	0.0412449	0.152274	1.09671	0.556761	0.722005	0.862375	0.36054	0.80082
KDM3B	668.075	1045.64	653.126	1073.87	989.454	1054.27	729.731	757.127	992.83	1134.4	2.82483	3.01938	2.815	3.03095	2.9954	3.02295	2.86316	2.87917	2.99687	3.05477	1.3172	0.125992	0.203513	1.43069	0.0357007	0.145879	0.942305	0.870852	0.928594	1.0235	0.73882	0.929457
FZD7	21.1995	18.9225	20.2886	58.2118	48.4455	45.6783	7.50028	11.2331	38.5696	39.0707	1.32633	1.27698	1.30725	1.76501	1.68525	1.65971	0.875077	1.0505	1.58625	1.59185	2.52167	0.000328229	0.0048258	4.14449	0.0190755	0.123582	0.465151	0.0152751	0.107352	0.764499	0.0685519	0.603688
RIPK1	287.657	403.662	287.557	170.255	183.442	166.882	282.057	261.369	170.524	186.95	2.45887	2.60602	2.45872	2.2311	2.2635	2.22241	2.45034	2.41725	2.23179	2.27173	0.531813	0.0060487	0.0244584	0.657815	0.0196937	0.124402	0.83273	0.334302	0.526995	1.03003	0.602111	0.886226
COLGALT1	4098.94	2821.11	4158.08	1474.13	1652.17	1410.83	2713.96	2691.18	1369.63	1418.28	3.61267	3.45042	3.61889	3.16854	3.21805	3.14947	3.4336	3.42994	3.1366	3.15176	0.409557	0.00289916	0.0157615	0.515789	0.000734266	0.0782091	0.731866	0.168001	0.349934	0.921698	0.290922	0.771884
PCMTD1	34.5847	30.7065	25.2599	56.3438	56.1012	45.2639	21.579	20.973	42.5818	42.642	1.53888	1.48723	1.40243	1.75085	1.74897	1.65575	1.33403	1.32166	1.62922	1.62984	1.74166	0.00875812	0.0309492	2.00282	0.000421132	0.0743158	0.704884	0.0636782	0.203724	0.81058	0.115607	0.661637
FAM213A	530.574	552.915	514.9	1035.38	804.422	1087.16	242.365	286.657	943.38	701.033	2.72475	2.74266	2.71172	3.0151	2.90548	3.03629	2.38447	2.45736	2.97469	2.84574	1.8312	0.00335186	0.0172893	3.1084	0.0221529	0.126676	0.496458	0.00192732	0.0661985	0.842723	0.366373	0.802574
LRRC41	120.093	163.406	127.32	204.381	231.684	224.472	98.2636	114.946	227.414	214.209	2.07952	2.21327	2.1049	2.31044	2.3649	2.35116	1.99239	2.06049	2.35682	2.33084	1.60785	0.00898865	0.0315112	2.07131	0.01293	0.113278	0.77848	0.168447	0.350467	1.00287	0.947476	0.985363
ETNK1	137.076	127.744	134.206	158.115	155.511	162.186	106.247	116.285	136.604	131.577	2.13696	2.10634	2.12777	2.19897	2.19176	2.21001	2.02632	2.06552	2.13546	2.11918	1.19243	0.0018879	0.0119959	1.20513	0.0617671	0.179551	0.836532	0.0253746	0.131466	0.845442	0.00412453	0.318778
AMT	73.6132	68.3769	73.8851	6.379	8.97908	4.60338	70.0558	68.7333	2.9368	4.23561	1.86696	1.83491	1.86856	0.804753	0.953232	0.663077	1.84544	1.83717	0.467874	0.626916	0.0924676	0.000241147	0.00428211	0.0516785	0.0037659	0.0866504	0.96437	0.362843	0.55473	0.538969	0.125933	0.667771
SIK3	92.319	108.892	92.4668	130.045	138.376	145.002	82.3638	88.9314	146.252	148.407	1.96529	2.037	1.96599	2.11409	2.14106	2.16137	1.91574	1.94906	2.1651	2.17145	1.40774	0.00552856	0.0231785	1.72018	0.00512958	0.0894677	0.874914	0.183609	0.367995	1.0691	0.197444	0.724137
HSP90B1	7335.11	4349.7	7596.68	4492.59	5167.2	4462.82	8487.44	8446.55	5380.35	6496.63	3.86541	3.63846	3.88062	3.6525	3.71326	3.64961	3.92878	3.92668	3.73081	3.81269	0.732444	0.203423	0.295206	0.701369	0.062536	0.180917	1.31738	0.280131	0.472673	1.26149	0.0907206	0.635379
EMB	109.488	58.5254	106.617	105.809	127.9	106.436	46.3848	51.1069	108.097	119.7	2.03937	1.76734	2.02783	2.02452	2.10687	2.02709	1.66638	1.70848	2.03381	2.07809	1.23856	0.309429	0.4085	2.33658	0.00680252	0.095645	0.532489	0.112584	0.27962	1.00456	0.940547	0.983657
SMARCA5	4512.89	4294.39	4844.33	5108.7	4954.92	4820.4	2983.1	3339.84	4358.74	4907.33	3.65445	3.6329	3.68523	3.70831	3.69504	3.68308	3.47467	3.52373	3.63936	3.69085	1.09028	0.0873511	0.154137	1.46547	0.0429933	0.154504	0.694747	0.00969094	0.0920754	0.933827	0.250318	0.754431
MTIF3	702.83	595.96	734.882	702.019	670.733	697.366	579.124	578.884	709.166	638.71	2.84685	2.77522	2.86622	2.84635	2.82655	2.84346	2.76277	2.76259	2.85075	2.8053	1.01792	0.757949	0.816498	1.16396	0.102637	0.225511	0.854126	0.158553	0.339448	0.976666	0.60566	0.88676
CASC5	293.577	417.831	354.627	412.068	442.391	421.153	288.921	261.864	459.655	425.002	2.46772	2.621	2.54977	2.61497	2.64581	2.62444	2.46078	2.41808	2.66243	2.62839	1.19659	0.143057	0.224235	1.60617	0.0171225	0.121092	0.775	0.169918	0.352046	1.04027	0.398271	0.820352
EFR3B	52.632	55.6371	54.0648	125.734	143.524	149.112	36.5019	48.518	127.906	123.794	1.72125	1.74536	1.73291	2.09945	2.15692	2.17351	1.56232	1.6859	2.10689	2.0927	2.57722	6.32278e-05	0.00256947	2.96048	0.0166713	0.120689	0.785602	0.102692	0.264595	0.902431	0.236113	0.747434
ETFA	1399.86	973.886	1406.2	628.915	696.864	619.447	1438.31	1229.63	654.982	649.485	3.14608	2.98851	3.14805	2.79859	2.84315	2.792	3.15785	3.08977	2.81623	2.81257	0.514617	0.00687544	0.0265104	0.488942	0.0119208	0.112053	1.05872	0.711573	0.829401	1.0059	0.889101	0.967124
PLEKHO1	37.4856	40.9422	31.3697	46.5042	47.1716	51.2036	26.1801	22.1865	40.637	35.4808	1.57386	1.61217	1.49651	1.66749	1.67368	1.7093	1.41797	1.34609	1.60892	1.54999	1.31951	0.0281248	0.0686879	1.57377	0.0511959	0.165507	0.660761	0.0401666	0.160182	0.788081	0.0328691	0.527043
SERPING1	234.834	154.416	224.688	211.22	206.832	206.291	129.574	111.222	193.72	143.55	2.37076	2.18869	2.35158	2.32474	2.31562	2.31448	2.11252	2.04619	2.28717	2.157	1.01695	0.813188	0.860275	1.40065	0.189911	0.321098	0.588323	0.0648122	0.205946	0.8103	0.14269	0.68268
GIT1	550.21	867.878	538.036	742.105	727.721	740.653	650.937	629.703	790.082	690.67	2.74053	2.93846	2.73081	2.87047	2.86196	2.86961	2.81354	2.79914	2.89767	2.83927	1.13003	0.397514	0.497866	1.15626	0.174821	0.307004	0.982024	0.974207	0.986823	1.00482	0.96257	0.988582
PDE4D	24.7414	32.734	31.8768	26.3036	26.6121	28.7803	39.8571	38.5969	35.2219	33.4814	1.39342	1.515	1.50347	1.42002	1.42508	1.4591	1.60051	1.58655	1.54681	1.5248	0.914314	0.42694	0.527105	0.875714	0.0473661	0.161227	1.31705	0.0921995	0.248709	1.26144	0.0108864	0.404994
LIN28A	522.357	432.423	503.168	292.779	344.041	278.793	658.576	683.482	334.155	311.255	2.71797	2.63591	2.70171	2.46654	2.53661	2.44528	2.81861	2.83473	2.52395	2.49312	0.628015	0.00559004	0.0233077	0.480911	0.0029767	0.0866504	1.38077	0.0232136	0.125617	1.05734	0.541292	0.874259
SLC25A51	92.33	75.7122	95.211	88.6925	84.7622	93.2636	29.2262	37.8961	91.1019	78.7965	1.96534	1.87917	1.97869	1.94789	1.9282	1.96971	1.46577	1.57859	1.95953	1.89651	1.01316	0.832633	0.875443	2.53118	0.0244247	0.128824	0.382459	0.00553247	0.0803156	0.955493	0.517279	0.865075
PAWR	12.6003	27.5689	24.9951	44.9873	44.7347	39.5192	25.0116	25.7019	39.359	36.7793	1.10038	1.44042	1.39785	1.65309	1.65064	1.59681	1.39814	1.40997	1.59504	1.5656	1.98331	0.0417858	0.0907032	1.50134	0.00800165	0.100789	1.16736	0.556459	0.722005	0.883677	0.134581	0.674132
TRIM71	671.968	749.15	676.64	940.601	960.447	973.366	548.801	627.433	918.012	918.661	2.82735	2.87457	2.83036	2.97341	2.98247	2.98828	2.73941	2.79757	2.96285	2.96316	1.37023	0.000980821	0.00830092	1.56149	0.0216239	0.126249	0.841065	0.0817076	0.235198	0.95846	0.0460765	0.567643
SLC12A2	959.771	826.416	1057.32	841.035	875.097	808.132	541.579	586.751	798.147	750.938	2.98217	2.9172	3.02421	2.92481	2.94206	2.90748	2.73366	2.76845	2.90208	2.8756	0.887729	0.202734	0.294417	1.3729	0.0242605	0.128824	0.595214	0.0131619	0.101869	0.920517	0.113622	0.659571
hCG_1988162	71.1892	13.5778	61.6383	41.5619	46.8553	37.1636	13.1495	15.8855	27.8649	45.1501	1.85241	1.13283	1.78985	1.6187	1.67076	1.57012	1.11891	1.201	1.44506	1.65466	0.857761	0.909235	0.935475	2.51472	0.0741759	0.193487	0.297479	0.244087	0.435959	0.872128	0.478321	0.849236
INTS2	550.427	513.228	535.799	570.424	556.851	556.488	769.035	714.621	523.561	521.087	2.7407	2.71031	2.729	2.7562	2.74574	2.74546	2.88595	2.85408	2.71897	2.71691	1.05271	0.0779237	0.142314	0.704104	0.010847	0.109004	1.3914	0.00319872	0.0710164	0.930637	0.0066653	0.358016
PPFIA2	447.796	397.663	430.428	269.978	267.316	257.36	599.311	492.37	287.34	265.578	2.65108	2.59952	2.6339	2.43133	2.42702	2.41054	2.77765	2.69229	2.4584	2.42419	0.622825	0.000236382	0.00424171	0.506483	0.0236462	0.12847	1.28344	0.0645967	0.205551	1.0437	0.312841	0.781186
RAB27B	77.4118	53.1228	70.4079	8.55151	5.42059	4.53268	59.5253	61.5038	4.42204	7.34865	1.88881	1.72528	1.84762	0.932043	0.734047	0.656355	1.7747	1.7889	0.645623	0.866208	0.0920899	0.000396349	0.00524843	0.097255	0.0114079	0.110971	0.903461	0.585304	0.743816	0.954134	0.900463	0.971
SLC4A1AP	268.961	255.688	270.539	273.443	293.79	276.163	371.551	382.542	293.661	351.257	2.42969	2.40771	2.43223	2.43687	2.46804	2.44117	2.57002	2.58268	2.46785	2.54562	1.06062	0.110705	0.184517	0.855223	0.219302	0.35037	1.42248	0.00082466	0.0600877	1.147	0.16357	0.70026
SLC4A2	196.545	189.098	214.424	84.629	94.5086	83.36	141.183	143.666	80.3069	80.1033	2.29346	2.27669	2.33127	1.92752	1.97547	1.92096	2.14978	2.15735	1.90475	1.90365	0.437447	0.000108274	0.00312048	0.563141	0.000235286	0.0717523	0.712043	0.00602243	0.0806876	0.916638	0.192947	0.723316
STX1B	31.7391	29.6175	36.9334	80.9082	89.46	69.8478	24.1064	29.0723	69.0593	64.5836	1.50159	1.47155	1.56742	1.90799	1.95163	1.84415	1.38213	1.46348	1.83922	1.81012	2.44395	0.000774757	0.00735243	2.51309	0.0113582	0.110874	0.811558	0.152072	0.331783	0.834517	0.163759	0.70026
CLIP4	175.513	142.859	213.834	201.823	203.868	187.166	79.812	98.1531	179.034	203.069	2.24431	2.15491	2.33008	2.30497	2.30935	2.27223	1.90207	1.9919	2.25294	2.30764	1.11396	0.369717	0.469992	2.14707	0.0240044	0.128824	0.501587	0.0273612	0.13551	0.966767	0.5909	0.884907
FJX1	37.2674	42.6794	37.4242	35.9962	33.9397	35.9877	15.8084	19.0938	27.6305	27.4962	1.57133	1.63022	1.57315	1.55626	1.53071	1.55615	1.19889	1.28089	1.44139	1.43927	0.902468	0.106402	0.178786	1.57946	0.0394139	0.15074	0.44605	0.00297924	0.0704931	0.780657	0.00228477	0.285702
ATP5L	230.8	185.736	230.429	148.346	169.537	163.76	70.487	82.5847	158.268	142.453	2.36324	2.2689	2.36254	2.17128	2.22926	2.21421	1.84811	1.9169	2.19939	2.15367	0.744465	0.0241222	0.0617188	1.96458	0.019164	0.123582	0.354899	0.00256899	0.0698191	0.936547	0.387827	0.814158
RMND1	505.637	448.043	529.489	331.277	341.135	343.739	183.946	213.143	337.76	328.683	2.70384	2.65132	2.72386	2.52019	2.53293	2.53623	2.26469	2.32867	2.52861	2.51678	0.685122	0.00181478	0.0117358	1.67832	0.0200969	0.124977	0.401595	0.00170101	0.0646735	0.983776	0.425081	0.829415
TRIQK	30.519	62.3303	31.0469	64.9907	72.0738	56.0007	26.1523	26.2487	75.257	64.2498	1.48457	1.7947	1.49202	1.81285	1.85778	1.74819	1.41751	1.41911	1.87655	1.80787	1.55828	0.11384	0.188522	2.66229	0.00650122	0.094779	0.634414	0.282948	0.475732	1.08388	0.511519	0.864283
UBP1	97.5101	105.186	112.31	159.842	154.866	151.374	86.9037	99.487	171.423	181.097	1.98905	2.02196	2.05042	2.20369	2.18996	2.18005	1.93904	1.99777	2.23407	2.25791	1.4796	0.000850123	0.00768736	1.8913	0.0127849	0.113278	0.887558	0.198679	0.386469	1.13452	0.0222097	0.473396
CCP110	186.038	368.18	222.6	679.333	589.91	692.352	242.074	185.176	637.972	756.432	2.2696	2.56606	2.34753	2.83208	2.77079	2.84033	2.38395	2.26758	2.8048	2.87877	2.52517	0.010068	0.033946	3.26367	0.0173855	0.121556	0.825	0.614389	0.763438	1.06628	0.538146	0.873106
MYOF	1782.37	1497.8	1969.96	134.975	160.296	96.2172	820.833	1010.94	118.602	58.6605	3.251	3.17545	3.29446	2.13025	2.20492	1.98325	2.91425	3.00473	2.07409	1.76835	0.0745673	0.000104689	0.00309184	0.096771	0.0227749	0.127481	0.523351	0.0153733	0.107613	0.679187	0.282678	0.767365
EEA1	2697.05	2401.38	2606.04	1891.51	1986.83	2119.83	4472.98	3771.31	2167.54	2025.95	3.43089	3.38046	3.41598	3.27681	3.29816	3.3263	3.6506	3.57649	3.33597	3.30663	0.778531	0.00631137	0.0250991	0.508654	0.0180908	0.122075	1.6051	0.00898881	0.089483	1.04869	0.403047	0.821656
THBS2	202.53	263.772	232.098	35.3358	38.8604	28.6294	100.975	107.867	18.7517	24.6198	2.30649	2.42123	2.36567	1.54821	1.58951	1.45681	2.00421	2.03289	1.27304	1.39128	0.14723	8.43659e-05	0.00288121	0.207676	0.00776415	0.0997699	0.448544	0.00431078	0.0751074	0.632695	0.0590445	0.596044
UBXN2B	29.9841	61.3052	34.613	50.8655	53.1029	54.2523	33.066	28.8083	53.6852	65.4855	1.47689	1.7875	1.53924	1.70642	1.72512	1.73442	1.51938	1.45952	1.72985	1.81615	1.25669	0.273465	0.371928	1.92601	0.032627	0.141074	0.73717	0.435477	0.620229	1.12979	0.229103	0.743107
IQGAP2	948.007	923.348	907.898	1632.18	1768.88	1668.85	861.409	999.978	1847.03	1851.95	2.97681	2.96537	2.95804	3.21277	3.2477	3.22242	2.93521	2.99999	3.26647	3.26763	1.8242	2.44436e-05	0.00189367	1.98722	0.0115021	0.110971	1.00462	0.974815	0.98719	1.09439	0.060968	0.597005
TBC1D5	261.117	433.589	264.588	529.676	506.361	530.673	349.836	310.232	615.441	621.512	2.41684	2.63708	2.42257	2.72401	2.70446	2.72483	2.54386	2.49169	2.78919	2.79345	1.63319	0.0362313	0.0817462	1.87398	0.00903312	0.105137	1.03212	0.806053	0.890955	1.18428	0.00351993	0.292372
C11orf49	36.9653	34.5856	36.7503	48.5072	53.313	55.6458	26.8224	22.82	46.0492	44.686	1.56779	1.5389	1.56526	1.68581	1.72683	1.74543	1.4285	1.35832	1.66322	1.65017	1.45396	0.00123538	0.00943981	1.82778	0.0178859	0.121857	0.68756	0.0106982	0.0945129	0.864331	0.0741211	0.604387
ITFG1	69.4684	61.7442	66.4837	68.5982	79.8352	79.9177	31.0769	36.223	64.764	67.6392	1.84179	1.7906	1.82272	1.83631	1.90219	1.90264	1.49244	1.55898	1.81133	1.8302	1.15506	0.0802845	0.145164	1.96736	0.0134622	0.113278	0.510631	0.00261872	0.0702718	0.869734	0.134764	0.674132
WASF3	6.99629	15.3131	12.7076	33.4937	36.2752	29.1	11.7181	13.6887	37.8376	35.7818	0.844868	1.18506	1.10406	1.52496	1.55961	1.46389	1.06886	1.13636	1.57792	1.55366	2.82346	0.0113904	0.0370199	2.89763	0.00594266	0.0940048	1.08833	0.696351	0.819769	1.11692	0.274708	0.765477
C19orf10	1024.72	632.616	996.457	571.682	670.803	614.71	1339.06	1181.74	638.312	668.445	3.01061	2.80114	2.99846	2.75715	2.82659	2.78867	3.1268	3.07252	2.80503	2.82507	0.699827	0.108291	0.181204	0.51839	0.0101737	0.107449	1.42483	0.167762	0.349788	1.05543	0.434956	0.832654
MRPL23	255.882	153.175	279.808	188.429	198.307	194.61	160.949	161.966	177.327	187.88	2.40804	2.18519	2.44686	2.27515	2.29734	2.28917	2.20669	2.20942	2.24877	2.27388	0.843919	0.507348	0.602685	1.13097	0.0518534	0.1665	0.703146	0.279356	0.472277	0.942314	0.13114	0.669157
ENC1	114.877	114.382	112.767	281.358	273.127	303.741	61.7435	89.3081	240.142	206.136	2.06023	2.05836	2.05218	2.44926	2.43636	2.4825	1.79059	1.95089	2.38047	2.31415	2.50924	8.90157e-06	0.00119533	2.95447	0.0315653	0.139097	0.662457	0.0527887	0.183723	0.780001	0.0374485	0.538791
RFX3	94.5965	85.1951	100.403	112.236	109.699	118.164	86.9527	86.5762	108.088	101.934	1.97588	1.93041	2.00175	2.05013	2.0402	2.07249	1.93928	1.9374	2.03378	2.00832	1.2138	0.0207684	0.0557584	1.2103	0.0229985	0.127481	0.928973	0.332966	0.525922	0.926298	0.122292	0.667151
DNAH3	273.65	339.815	353.389	287.317	377.727	280.083	90.8624	98.5027	314.966	282.529	2.4372	2.53124	2.54825	2.45836	2.57718	2.44729	1.95838	1.99345	2.49826	2.45106	0.977528	0.844762	0.884733	3.15525	0.00345676	0.0866504	0.293785	0.00144827	0.0617997	0.948277	0.751351	0.931926
NDUFA13	581.587	679.847	612.619	428.154	389.278	425.4	207.768	239.301	402.071	299.104	2.76461	2.83241	2.78719	2.6316	2.59026	2.6288	2.31758	2.37894	2.6043	2.47582	0.663179	0.0017644	0.0115763	1.56838	0.114573	0.239102	0.357836	0.000989723	0.0600877	0.846263	0.228249	0.742591
ACSS3	137.526	111.065	142.87	27.8556	27.1164	18.4604	120.53	120.23	20.639	19.2408	2.13838	2.04558	2.15494	1.44491	1.43323	1.26624	2.0811	2.08001	1.31469	1.28422	0.187585	0.000399563	0.00525168	0.165641	0.00038058	0.0743158	0.922544	0.514149	0.689612	0.814623	0.356131	0.798645
ILF3	4105.87	4233.25	4381.98	3439.1	2965.67	3358.96	5830.74	5640.03	3281.82	2769.9	3.61341	3.62667	3.64167	3.53644	3.47212	3.5262	3.76572	3.75128	3.51611	3.44246	0.767522	0.00582854	0.0239587	0.527577	0.0175886	0.121556	1.35257	0.00157069	0.0632752	0.929725	0.45393	0.837336
CCDC167	541.736	457.475	556.949	353.031	372.673	357.566	206.522	235.059	358.551	324.205	2.73379	2.66037	2.74582	2.54781	2.57133	2.55336	2.31497	2.37118	2.55455	2.51082	0.696117	0.00486715	0.0215594	1.54616	0.0335058	0.142157	0.425645	0.00273507	0.0704739	0.94541	0.276417	0.765477
SEPT9	1463.9	2080.64	1299.48	2225.33	2355.13	2139.89	1533.58	1590.35	2152.91	2599.47	3.16551	3.3182	3.11377	3.34739	3.37201	3.33039	3.18571	3.20149	3.33303	3.41488	1.38735	0.0734955	0.13663	1.52128	0.0494845	0.163051	0.967357	0.948608	0.973273	1.06074	0.533736	0.871135
KSR1	130.562	160.333	121.252	231.261	257.553	235.685	136.381	150.067	255.652	270.521	2.11582	2.20502	2.08369	2.3641	2.41087	2.37233	2.13475	2.17629	2.40765	2.4322	1.75787	0.00316952	0.0166907	1.83689	0.00822117	0.102313	1.04252	0.703403	0.824098	1.08939	0.168318	0.704316
GLI2	130.42	216.534	143.946	298.422	260.756	312.126	117.924	94.668	271.732	294.501	2.11534	2.33553	2.1582	2.47483	2.41623	2.49433	2.0716	1.9762	2.43414	2.46909	1.77491	0.0222373	0.0584173	2.66347	0.0138146	0.113738	0.649599	0.152772	0.33258	0.974803	0.777647	0.940391
H1FX	1448.91	1401.69	1532.96	2729.47	2566.4	2551.44	703.712	970.197	2756.57	2807.91	3.16104	3.14665	3.18553	3.43608	3.40932	3.40679	2.84739	2.98686	3.44037	3.44838	1.79017	6.71894e-05	0.00256993	3.32424	0.0171009	0.121092	0.572791	0.0195503	0.118635	1.06364	0.118971	0.662224
PURA	296.09	218.322	282.497	106.555	136.56	107.033	320.074	360.373	112.543	146.492	2.47142	2.3391	2.45101	2.02757	2.13532	2.02952	2.50525	2.55675	2.05132	2.16581	0.439383	0.00280662	0.0154144	0.380684	0.0213757	0.126147	1.28079	0.145296	0.324191	1.10968	0.529749	0.870186
ATP8A1	69.9297	57.8353	74.5241	185.274	209.229	197.522	45.1844	64.1884	197.486	210.515	1.84466	1.76219	1.8723	2.26781	2.32062	2.29562	1.65499	1.80746	2.29554	2.32328	2.92663	0.000210894	0.00398868	3.73037	0.0174904	0.121556	0.811014	0.273019	0.464958	1.03374	0.555202	0.879502
SCFD1	1489.52	1426.32	1464.88	1093.85	998.373	1108.87	1899.86	1720.04	1062.05	1078.56	3.17305	3.15422	3.1658	3.03896	2.99929	3.04488	3.27872	3.23554	3.02614	3.03284	0.730723	0.000874799	0.00779905	0.591345	0.00908791	0.105203	1.23949	0.01327	0.102044	1.00307	0.929792	0.980388
RNASEH2A	146.543	228.312	136.984	228.588	219.236	232.028	146.066	127.936	202.917	203.086	2.16597	2.35853	2.13667	2.35905	2.34091	2.36554	2.16455	2.10699	2.30732	2.30768	1.32825	0.126379	0.204055	1.48175	0.0269538	0.132824	0.802993	0.427143	0.612583	0.89579	0.0153128	0.438828
HEATR1	4723.81	4002.59	4962.04	3015.12	2962.86	2988.13	2651.95	2719.67	2644.9	2904.52	3.67429	3.60234	3.69566	3.4793	3.47171	3.4754	3.42357	3.43452	3.42241	3.46307	0.655013	0.00301382	0.0161023	1.0331	0.582026	0.680063	0.58863	0.00834516	0.0878608	0.928399	0.123833	0.667771
SCAF1	185.88	407.662	325.341	484.25	492.649	488.12	328.895	288.426	501.674	454.198	2.26923	2.6103	2.51234	2.68507	2.69254	2.68853	2.51706	2.46003	2.70042	2.65725	1.59435	0.0909845	0.158947	1.54842	0.0335534	0.142175	1.00773	0.86472	0.925485	0.978696	0.587945	0.883209
MBD1	738.785	845.496	847.738	1024.97	943.565	996.343	294.204	394.765	972.97	914.298	2.86852	2.92711	2.92826	3.01071	2.97477	2.99841	2.46865	2.59634	2.9881	2.96109	1.2191	0.0179221	0.0503658	2.73926	0.0211012	0.125935	0.424936	0.00609352	0.0809939	0.954812	0.321881	0.782522
MEX3D	338.712	324.55	324.271	508.208	525.807	514.432	280.162	325.535	504.797	480.453	2.52983	2.51128	2.51091	2.70604	2.72083	2.71133	2.44741	2.5126	2.70312	2.68165	1.568	1.35789e-05	0.00147845	1.62664	0.0251274	0.129777	0.920015	0.24076	0.432124	0.954424	0.128301	0.669038
PDCD11	4116.06	4034.52	4720.44	2656.61	2439.01	2457.26	3964.02	3681.41	2461.95	2302.55	3.61448	3.60579	3.67398	3.42433	3.38721	3.39045	3.59814	3.56601	3.39128	3.36221	0.586813	0.00070798	0.0069978	0.623183	0.0109469	0.109428	0.891005	0.200166	0.388154	0.946228	0.292193	0.771884
IGF2BP3	3308.92	3799.63	3275.87	4399.11	4262.07	4390.42	3622.96	3741.9	4506.6	4361.2	3.51969	3.57974	3.51533	3.64336	3.62962	3.64251	3.55906	3.57309	3.65385	3.63961	1.25684	0.00919367	0.032011	1.20407	0.0150163	0.116253	1.06383	0.383642	0.574614	1.01916	0.36972	0.805091
MYH10	6074.42	7869.69	6308.4	7436.25	8046.16	7621.72	5833.07	5766.56	7568.09	7838	3.7835	3.89596	3.79992	3.87135	3.90559	3.88205	3.7659	3.76092	3.87899	3.89421	1.1408	0.176273	0.263934	1.32815	0.00419769	0.0866504	0.859125	0.258304	0.450759	1.00022	0.986371	0.994664
ZBTB40	170.96	159.105	181.333	191.635	198.287	201.562	118.473	133.445	148.309	183.801	2.23289	2.20168	2.25848	2.28247	2.29729	2.30441	2.07362	2.1253	2.17117	2.26435	1.1566	0.0225534	0.0589021	1.31833	0.156549	0.286675	0.73891	0.0193923	0.118188	0.842229	0.120125	0.664273
REEP6	91.7191	58.5493	87.0977	30.6196	38.7011	33.0177	100.114	85.1734	29.9652	28.3773	1.96246	1.76752	1.94001	1.486	1.58772	1.51875	2.00049	1.9303	1.47662	1.45297	0.431142	0.00632203	0.0251291	0.314876	0.00542811	0.0903504	1.1709	0.43401	0.618797	0.855141	0.194809	0.724137
OS9	388.617	344.889	435.453	252.226	243.223	218.848	125.573	137.049	187.934	199.355	2.58952	2.53768	2.63894	2.40179	2.386	2.34014	2.0989	2.13688	2.27401	2.29963	0.611054	0.00354565	0.0178993	1.4747	0.0178954	0.121857	0.336995	0.00134813	0.0605181	0.813294	0.0403955	0.549535
NEDD4L	206.192	209.807	199.769	425.39	426.371	401.306	138.994	182.048	411.832	434.026	2.31427	2.32182	2.30053	2.62879	2.62979	2.60348	2.143	2.26019	2.61472	2.63752	2.03497	8.38785e-06	0.00119533	2.63473	0.0192038	0.123582	0.782053	0.0884189	0.244102	1.01255	0.723592	0.922903
SRP54	850.419	973.895	858.981	842.937	901.516	846.348	1124.78	1118.38	927.088	937.378	2.92963	2.98851	2.93398	2.9258	2.95497	2.92755	3.05107	3.04859	2.96712	2.97191	0.96553	0.528202	0.621999	0.831178	0.00112688	0.0838996	1.25396	0.0271079	0.134737	1.07947	0.0731305	0.603688
ANTXR1	71.0195	90.4217	82.9991	72.944	65.3638	79.1557	36.9423	37.3079	54.9901	35.4728	1.85138	1.95627	1.91907	1.86299	1.81534	1.89848	1.56752	1.5718	1.74028	1.5499	0.889638	0.269578	0.367835	1.21835	0.511306	0.622765	0.455634	0.00336024	0.0717189	0.623987	0.070128	0.603688
ATP6V1A	933.589	924.023	862.601	905.782	868.368	870.131	1191.03	1119.53	934.613	807.814	2.97016	2.96568	2.93581	2.95702	2.9387	2.93958	3.07592	3.04904	2.97063	2.90731	0.972086	0.381243	0.481453	0.754115	0.0695634	0.188843	1.27411	0.00869741	0.0889033	0.988413	0.820813	0.950276
C1orf226	12.954	29.3096	16.3251	56.8211	61.2866	61.5237	21.2823	15.2161	60.7323	78.2815	1.1124	1.46701	1.21286	1.75451	1.78737	1.78904	1.32802	1.1823	1.78342	1.89366	3.06597	0.00844252	0.0302586	3.80876	0.0236576	0.12847	0.93444	0.95528	0.977482	1.16083	0.252538	0.754431
EPB41L1	944.817	875.031	946.843	176.664	207.026	120.921	1145.48	1085.65	148.612	150.775	2.97535	2.94202	2.97628	2.24715	2.31602	2.0825	3.05899	3.03569	2.17205	2.17833	0.182388	0.000436011	0.00546336	0.134186	0.000191285	0.0710801	1.20964	0.016382	0.1099	0.889954	0.684872	0.909662
PPP4R4	55.0259	77.4823	54.778	24.0029	23.6583	21.7925	46.1572	56.6586	24.3012	21.2947	1.74057	1.8892	1.73861	1.38026	1.37398	1.33831	1.66424	1.75327	1.38563	1.32827	0.370843	0.00117832	0.00918153	0.443472	0.0219127	0.126676	0.823465	0.346422	0.539555	0.98474	0.807672	0.947587
STUB1	947.393	1092.41	827.239	556.512	585.407	595.867	896.411	1017.33	535.139	556.137	2.97653	3.03839	2.91763	2.74547	2.76746	2.77515	2.95251	3.00746	2.72847	2.74518	0.606125	0.0039524	0.0190914	0.570232	0.0136653	0.113401	1.00125	0.963317	0.982226	0.941954	0.141944	0.682437
BRAF	471.36	478.832	478.006	744.256	796.779	701.309	389.406	436.943	768.026	783.41	2.67335	2.68018	2.67943	2.87172	2.90134	2.84591	2.5904	2.64042	2.88538	2.89399	1.57005	0.000268607	0.00445415	1.87746	0.00845408	0.102892	0.867893	0.0456654	0.171128	1.03782	0.483252	0.852166
KEAP1	189.406	213.87	196.153	404.527	439.964	425.663	131.499	174.965	397.41	368.899	2.27739	2.33015	2.29259	2.60695	2.64342	2.62907	2.11892	2.24295	2.59924	2.56691	2.11894	6.63546e-05	0.00256947	2.50049	0.0244691	0.128824	0.76689	0.0993585	0.259913	0.90498	0.0976555	0.646212
BCAT2	2086.62	1207.27	1937.86	494.328	572.859	469.117	2403.9	1706.44	512.569	509.98	3.31944	3.0818	3.28732	2.69402	2.75805	2.67128	3.38092	3.23209	2.70975	2.70755	0.29365	0.00270372	0.015013	0.248775	0.0151443	0.116253	1.17848	0.537713	0.707271	0.998385	0.980908	0.993022
ELMSAN1	225.347	237.829	227.758	146.247	137.76	136.017	281.907	239.658	154.283	165.562	2.35285	2.37626	2.35747	2.16509	2.13912	2.13359	2.45011	2.37959	2.18832	2.21896	0.607908	5.68938e-05	0.00247797	0.613241	0.0315672	0.139097	1.1323	0.155142	0.335588	1.14224	0.0423602	0.549535
CDC6	95.5105	81.2621	106.155	33.3977	45.144	35.7098	139.975	184.872	57.0217	56.9128	1.98005	1.90989	2.02594	1.52372	1.6546	1.55279	2.14605	2.26687	1.75604	1.75521	0.403819	0.00162295	0.0110161	0.350733	0.0174863	0.121556	1.72224	0.0332782	0.145563	1.49584	0.0398763	0.549535
GMEB2	370.604	293.969	324.24	310.577	329.018	340.95	451.523	464.382	349.14	363.646	2.56891	2.4683	2.51087	2.49217	2.51722	2.53269	2.65468	2.66688	2.543	2.56068	0.991638	0.952367	0.965671	0.778231	0.00957794	0.107085	1.3894	0.0316219	0.142357	1.09039	0.107207	0.649397
[truncated: 7,053 more rows]
